# Supplementary material for: Analysis of cis-regulatory changes underlying phenotype divergence shaped by domestication in pigs
Source: Front Genet. 2024 Nov 8;15:1421859. doi: 10.3389/fgene.2024.1421859 (PMC11581869; doi:10.3389/fgene.2024.1421859)
Supplement: Supplementary file 2 [file DataSheet1.ZIP]

Archive with 7 entries (7 files):
- supplenmentary_figure7.jpg
- Supplementary_figure6.jpg
- supplementary_figure5.jpg
- supplementary_figure4.jpg
- supplementary_figure3.jpg
- supplementary_figure2.jpg
- Supplementary_figure1.jpg
