# Supplementary material for: Analysis of cis-regulatory changes underlying phenotype divergence shaped by domestication in pigs
Source: Front Genet. 2024 Nov 8;15:1421859. doi: 10.3389/fgene.2024.1421859 (PMC11581869; doi:10.3389/fgene.2024.1421859)
Supplement: Supplementary file 3 [file Table1.xlsx]

## Sheet: Supplemental Table 1
Acc_ID	Tissue	Breed	Species	Type	Reads count	FROT	FRIP
SRR10764690	Fat	Duroc	Sus scrofa	ATAC-seq	293666727	0.011	0.257
SRR10764689	Fat	Duroc	Sus scrofa	ATAC-seq
SRR10764686	Liver	Duroc	Sus scrofa	ATAC-seq	252872939	0.013	0.294
SRR10764684	Liver	Duroc	Sus scrofa	ATAC-seq
SRR10764683	Muscle	Duroc	Sus scrofa	ATAC-seq	217291689	0.013	0.312
SRR10764682	Muscle	Duroc	Sus scrofa	ATAC-seq
SRR10764670	Fat	Large white	Sus scrofa	ATAC-seq	295038518	0.018	0.381
SRR10764673	Fat	Large white	Sus scrofa	ATAC-seq
SRR10764669	Liver	Large white	Sus scrofa	ATAC-seq	105261469	0.012	0.253
SRR10764667	Muscle	Large white	Sus scrofa	ATAC-seq	267275615	0.012	0.293
SRR10764666	Muscle	Large white	Sus scrofa	ATAC-seq
SRR10764663	Fat	Meishan	Sus scrofa	ATAC-seq	227156524	0.011	0.248
SRR10764664	Fat	Meishan	Sus scrofa	ATAC-seq
SRR10764660	Muscle	Meishan	Sus scrofa	ATAC-seq	84141071	0.015	0.35
SRR10764661	Liver	Meishan	Sus scrofa	ATAC-seq	214706689	0.013	0.3
SRR10764672	Muscle	Enshi black	Sus scrofa	ATAC-seq	238410782	0.011	0.277
SRR10764675	Muscle	Enshi black	Sus scrofa	ATAC-seq
SRR10764676	Liver	Enshi black	Sus scrofa	ATAC-seq	126031148	0.014	0.335
SRR10764678	Fat	Enshi black	Sus scrofa	ATAC-seq	277302976	0.019	0.388
SRR10764679	Fat	Enshi black	Sus scrofa	ATAC-seq
SRR10764482	Muscle	Large white	Sus scrofa	H3K27ac	94444549	0.013	0.627
SRR10764485	Muscle	Large white	Sus scrofa	H3K27ac
SRR10764483	Muscle	Large white	Sus scrofa	Muscle_input	36699398	0.004	0.194
SRR10764489	Liver	Large white	Sus scrofa	H3K27ac	94056242	0.016	0.75
SRR10764492	Liver	Large white	Sus scrofa	H3K27ac
SRR10764490	Liver	Large white	Sus scrofa	Liver_input	46200267	0.005	0.194
SRR10764502	Fat	Large white	Sus scrofa	H3K27ac	137616373	0.008	0.41
SRR10764505	Fat	Large white	Sus scrofa	H3K27ac
SRR10764503	Fat	Large white	Sus scrofa	Fat_input	35375639	0.003	0.139
SRR10764538	Muscle	Enshi Black	Sus scrofa	H3K27ac	103386404	0.01	0.527
SRR10764541	Muscle	Enshi Black	Sus scrofa	H3K27ac
SRR10764539	Muscle	Enshi Black	Sus scrofa	Muscle_input	54559723	0.005	0.214
SRR10764545	Liver	Enshi Black	Sus scrofa	H3K27ac	128886460	0.014	0.727
SRR10764548	Liver	Enshi Black	Sus scrofa	H3K27ac
SRR10764546	Liver	Enshi Black	Sus scrofa	Liver_input	25686318	0.004	0.166
SRR10764558	Fat	Enshi Black	Sus scrofa	H3K27ac	99695076	0.008	0.393
SRR10764561	Fat	Enshi Black	Sus scrofa	H3K27ac
SRR10764559	Fat	Enshi Black	Sus scrofa	Fat_input	34695086	0.003	0.149
SRR10764571	Muscle	Meishan	Sus scrofa	H3K27ac	115786792	0.008	0.405
SRR10764574	Muscle	Meishan	Sus scrofa	H3K27ac
SRR10764572	Muscle	Meishan	Sus scrofa	Muscle_input	73481506	0.004	0.157
SRR10764569	Muscle	Meishan	Sus scrofa	Muscle_input
SRR10764580	Liver	Meishan	Sus scrofa	H3K27ac	132288862	0.011	0.6
SRR10764583	Liver	Meishan	Sus scrofa	H3K27ac
SRR10764581	Liver	Meishan	Sus scrofa	Liver_input	41311352	0.005	0.199
SRR10764593	Fat	Meishan	Sus scrofa	H3K27ac	128425376	0.007	0.342
SRR10764596	Fat	Meishan	Sus scrofa	H3K27ac
SRR10764594	Fat	Meishan	Sus scrofa	Fat_input	32083662	0.003	0.146
SRR10764606	Muscle	Duroc	Sus scrofa	H3K27ac	103786791	0.011	0.562
SRR10764609	Muscle	Duroc	Sus scrofa	H3K27ac
SRR10764604	Muscle	Duroc	Sus scrofa	Muscle_input	58781708	0.003	0.161
SRR10764607	Muscle	Duroc	Sus scrofa	Muscle_input
SRR10764613	Liver	Duroc	Sus scrofa	H3K27ac	101183160	0.014	0.729
SRR10764616	Liver	Duroc	Sus scrofa	H3K27ac
SRR10764611	Liver	Duroc	Sus scrofa	Liver_input	82335185	0.004	0.183
SRR10764614	Liver	Duroc	Sus scrofa	Liver_input
SRR10764626	Fat	Duroc	Sus scrofa	H3K27ac	139916753	0.008	0.377
SRR10764629	Fat	Duroc	Sus scrofa	H3K27ac
SRR10764624	Fat	Duroc	Sus scrofa	Fat_input	72516656	0.003	0.141
SRR10764627	Fat	Duroc	Sus scrofa	Fat_input
SRR10764481	Muscle	Large white	Sus scrofa	H3K4me3	104117692	0.038	0.759
SRR10764484	Muscle	Large white	Sus scrofa	H3K4me3
SRR10764488	Liver	Large white	Sus scrofa	H3K4me3	119840325	0.044	0.831
SRR10764491	Liver	Large white	Sus scrofa	H3K4me3
SRR10764501	Fat	Large white	Sus scrofa	H3K4me3	120808320	0.033	0.649
SRR10764504	Fat	Large white	Sus scrofa	H3K4me3
SRR10764537	Muscle	Enshi Black	Sus scrofa	H3K4me3	103682605	0.028	0.564
SRR10764540	Muscle	Enshi Black	Sus scrofa	H3K4me3
SRR10764544	Liver	Enshi Black	Sus scrofa	H3K4me3	150639305	0.044	0.875
SRR10764547	Liver	Enshi Black	Sus scrofa	H3K4me3
SRR10764557	Fat	Enshi Black	Sus scrofa	H3K4me3	103156995	0.03	0.576
SRR10764560	Fat	Enshi Black	Sus scrofa	H3K4me3
SRR10764570	Muscle	Meishan	Sus scrofa	H3K4me3	150709368	0.034	0.679
SRR10764573	Muscle	Meishan	Sus scrofa	H3K4me3
SRR10764579	Liver	Meishan	Sus scrofa	H3K4me3	158568500	0.043	0.811
SRR10764582	Liver	Meishan	Sus scrofa	H3K4me3
SRR10764592	Fat	Meishan	Sus scrofa	H3K4me3	113096448	0.028	0.541
SRR10764595	Fat	Meishan	Sus scrofa	H3K4me3
SRR10764605	Muscle	Duroc	Sus scrofa	H3K4me3	111027740	0.036	0.698
SRR10764608	Muscle	Duroc	Sus scrofa	H3K4me4
SRR10764612	Liver	Duroc	Sus scrofa	H3K4me3	107150929	0.043	0.858
SRR10764615	Liver	Duroc	Sus scrofa	H3K4me4
SRR10764625	Fat	Duroc	Sus scrofa	H3K4me3	95347012	0.029	0.549
SRR10764628	Fat	Duroc	Sus scrofa	H3K4me4
SRR10764453	Fat	Enshi Black	Sus scrofa	RNA-seq	133675189	NA	NA
SRR10764464	Fat	Enshi Black	Sus scrofa	RNA-seq		NA	NA
SRR10764662	Muscle	Enshi Black	Sus scrofa	RNA-seq	138866873	NA	NA
SRR10764657	Muscle	Enshi Black	Sus scrofa	RNA-seq		NA	NA
SRR10764674	Liver	Enshi Black	Sus scrofa	RNA-seq	122835397	NA	NA
SRR10764685	Liver	Enshi Black	Sus scrofa	RNA-seq		NA	NA
SRR10764509	Muscle	Meishan	Sus scrofa	RNA-seq	160155302	NA	NA
SRR10764498	Muscle	Meishan	Sus scrofa	RNA-seq		NA	NA
SRR10764520	Liver	Meishan	Sus scrofa	RNA-seq	159058179	NA	NA
SRR10764531	Liver	Meishan	Sus scrofa	RNA-seq		NA	NA
SRR10764564	Fat	Meishan	Sus scrofa	RNA-seq	112152325	NA	NA
SRR10764575	Fat	Meishan	Sus scrofa	RNA-seq		NA	NA
SRR10764576	Fat	Duroc	Sus scrofa	RNA-seq	135862920	NA	NA
SRR10764577	Fat	Duroc	Sus scrofa	RNA-seq		NA	NA
SRR10764610	Muscle	Duroc	Sus scrofa	RNA-seq	165606063	NA	NA
SRR10764621	Muscle	Duroc	Sus scrofa	RNA-seq		NA	NA
SRR10764632	Liver	Duroc	Sus scrofa	RNA-seq	164242053	NA	NA
SRR10764643	Liver	Duroc	Sus scrofa	RNA-seq		NA	NA
SRR10764645	Muscle	Large white	Sus scrofa	RNA-seq	177341305	NA	NA
SRR10764646	Muscle	Large white	Sus scrofa	RNA-seq		NA	NA
SRR10764648	Liver	Large white	Sus scrofa	RNA-seq	149943439	NA	NA
SRR10764649	Liver	Large white	Sus scrofa	RNA-seq		NA	NA
SRR10764652	Fat	Large white	Sus scrofa	RNA-seq	155657263	NA	NA
SRR10764653	Fat	Large white	Sus scrofa	RNA-seq		NA	NA
SRR9326270	embryonic stem cell	Human	Human	WT_NR2F1_IP	48458384	0.013	0.032
SRR9326271	embryonic stem cell	Human	Human	WT_NR2F1_IP
SRR9326272	embryonic stem cell	Human	Human	Mut_NR2F1_IP	76949297	0.011	0.021
SRR9326273	embryonic stem cell	Human	Human	Mut_NR2F1_IP
SRR9326274	embryonic stem cell	Human	Human	Input	87802212	0.009	0.01
SRR9326266	embryonic stem cell	Human	Human	WT_RNA-seq	21415368	NA	NA
SRR9326267	embryonic stem cell	Human	Human	WT_RNA-seq	23767349	NA	NA
SRR9326268	embryonic stem cell	Human	Human	Mut_RNA-seq	23262172	NA	NA
SRR9326269	embryonic stem cell	Human	Human	Mut_RNA-seq	27308524	NA	NA
SRR3212801	NA	Enshi Black	Sus scrofa	WGS	276595135	NA	NA
SRR17256728	NA	Meishan	Sus scrofa	WGS	334322896	NA	NA
ERR11156741	NA	Large white	Sus scrofa	WGS	275619079	NA	NA

## Sheet: Supplemental Table 2
Chr	Peak_start	Peak_end	Name	LW_fat	Duroc_fat	EB_fat	MS_fat	LW_liver	Duroc_liver	EB_liver	MS_liver	LW_muscle	Duroc_muscle	EB_muscle	MS_muscle
1	14837	15066	Peak_merge_1	85.6483	60.2972	71.6571	61.356	23.199	27.0077	23.1391	32.4219	16.313	43.2085	23.957	28.7083
1	21673	22728	Peak_merge_2	1914.44	1396.72	2227.56	1623.14	874.423	947.295	1254.65	1047.23	702.819	1007.92	909.566	1450.87
1	23343	24256	Peak_merge_3	1313.27	898.527	1327.87	1126.72	608.527	631.98	734.024	652.328	532.892	668.071	638.852	967.248
1	43168	44304	Peak_merge_4	296.914	338.06	313.168	255.185	130.271	189.729	163.259	179.617	327.62	353.978	369.736	375.416
1	49170	50620	Peak_merge_5	153.351	225.373	185.778	192.435	92.7959	75.6215	77.1304	81.7031	1181.33	1247.23	987.027	1517.12
1	51493	51843	Peak_merge_6	61.1773	71.1704	92.0042	23.7057	17.8454	22.9565	23.1391	15.5625	172.646	168.68	174.886	231.874
1	68778	69893	Peak_merge_7	112.566	149.26	122.083	163.151	83.8733	70.8952	78.4159	80.4062	359.566	332.373	336.995	289.291
1	73432	73816	Peak_merge_8	89.7268	116.64	111.467	66.9338	49.967	33.0844	48.8493	43.4453	89.7216	95.5574	80.6551	81.7081
1	74362	74851	Peak_merge_9	79.9384	97.8594	126.506	90.6395	39.2598	41.1867	35.9942	38.2578	97.8781	98.0502	91.835	79.4998
1	86659	87894	Peak_merge_10	503.286	615.822	643.145	493.637	276.603	446.977	200.539	343.672	536.291	609.905	592.535	443.874
1	90035	91503	Peak_merge_11	1607.74	1343.34	1986.05	1093.25	312.294	342.998	280.24	265.211	750.399	853.369	689.96	850.206
1	96865	99249	Peak_merge_12	841.8	851.08	905.888	754.399	387.245	364.604	385.652	313.844	1560.61	1675.16	1334.4	1079.87
1	105479	105943	Peak_merge_13	91.3582	122.571	71.6571	86.4561	53.5361	55.3658	53.9913	53.1718	97.8781	142.09	84.6479	44.1666
1	106039	106911	Peak_merge_14	186.795	220.431	168.969	198.012	107.072	81.0231	74.5594	85.5937	161.091	146.244	127.77	110.416
1	107598	108196	Peak_merge_15	70.15	103.79	103.505	125.501	46.398	39.1612	95.1275	59.6562	139.34	151.23	132.562	178.875
1	113114	114546	Peak_merge_16	568.541	473.481	728.072	391.841	67.8124	123.56	91.271	103.75	422.099	398.017	459.974	280.458
1	115569	116372	Peak_merge_17	204.74	179.903	180.47	228.69	112.426	91.151	89.9855	98.5624	132.543	137.935	108.605	88.3331
1	123424	124045	Peak_merge_18	191.689	220.431	165.431	133.868	69.597	71.5704	43.7072	64.8437	87.6825	83.9243	89.4393	52.9999
1	124400	126414	Peak_merge_19	486.156	598.029	712.148	437.858	203.437	201.207	246.817	228.898	283.439	386.384	285.088	181.083
1	126547	127065	Peak_merge_20	188.426	165.076	153.93	156.179	91.0114	89.1254	125.98	73.9218	96.5187	79.7696	78.2594	86.1248
1	139373	139989	Peak_merge_21	154.167	204.615	130.044	177.096	96.365	114.783	122.123	90.7812	87.6825	117.993	107.806	66.2498
1	140972	142020	Peak_merge_22	260.208	382.541	306.091	302.596	133.84	156.645	138.835	129.039	184.881	196.1	127.77	125.875
1	147034	147976	Peak_merge_23	188.426	227.35	300.783	204.985	108.857	153.944	192.826	136.172	183.521	142.09	203.634	106
1	153610	153844	Peak_merge_24	61.1773	88.9631	60.1566	61.356	48.1825	46.5883	24.4246	31.125	59.8144	43.2085	39.1297	13.25
1	160525	161334	Peak_merge_25	145.194	214.5	214.971	161.757	87.4423	102.629	100.27	93.3749	100.597	84.7552	83.0508	66.2498
1	166039	166327	Peak_merge_26	86.464	100.825	64.5799	103.19	19.6299	33.0844	62.9898	32.4219	63.8927	52.3488	38.3311	30.9166
1	175805	176405	Peak_merge_27	84.8326	127.514	92.8889	108.767	67.8124	56.7161	73.2739	58.3593	71.3695	82.2624	139.749	70.6665
1	177361	177781	Peak_merge_28	119.092	105.767	107.043	119.923	46.398	41.8619	56.5623	41.5	70.01	89.7408	73.468	68.4582
1	179019	179283	Peak_merge_29	52.2047	102.802	61.9259	68.3282	37.4753	39.1612	55.2768	36.9609	48.9391	39.0539	57.4967	41.9582
1	186092	187431	Peak_merge_30	3301.94	2260.65	3637.71	2666.2	1281.3	1444.24	1637.74	1368.85	1501.48	1789.83	1493.32	2013.99
1	193330	195014	Peak_merge_31	613.405	577.271	572.372	453.197	929.744	941.218	372.797	1104.94	791.181	811.822	662.011	552.082
1	198238	199640	Peak_merge_32	974.759	660.304	1170.4	762.766	537.146	386.885	569.479	412.406	789.142	956.404	756.241	669.123
1	199864	200654	Peak_merge_33	343.409	305.44	387.479	292.835	210.575	195.131	173.543	216.578	361.605	359.794	322.62	269.416
1	202724	203529	Peak_merge_34	574.251	390.449	613.067	394.63	226.636	269.402	194.112	277.531	449.288	537.614	360.951	412.957
1	210893	211160	Peak_merge_35	53.0204	103.79	99.0815	66.9338	37.4753	31.0588	26.9956	31.125	45.5405	23.2661	39.1297	26.4999
1	217242	218235	Peak_merge_36	292.836	280.728	322.899	278.891	190.946	173.524	178.685	243.812	418.021	301.629	296.268	216.416
1	218812	219495	Peak_merge_37	103.594	134.433	80.5037	107.373	78.5196	54.0154	53.9913	65.4922	186.92	266.73	146.137	130.291
1	225479	228203	Peak_merge_38	539.176	614.834	483.022	638.66	299.802	292.358	339.374	261.32	1943.97	1604.53	1364.75	1468.54
1	230004	230527	Peak_merge_39	62.8087	122.571	64.5799	80.8783	55.3207	42.5371	64.2753	47.9843	500.946	457.013	444.801	512.332
1	231701	233079	Peak_merge_40	347.487	332.129	189.316	336.063	190.946	176.9	141.406	161.461	369.082	309.107	318.628	231.874
1	235832	236641	Peak_merge_41	206.372	269.855	217.625	333.274	87.4423	85.7494	125.98	86.2421	162.45	147.906	154.123	172.25
1	237391	238149	Peak_merge_42	110.935	184.845	118.544	112.951	62.4588	72.2456	53.9913	81.0546	200.514	271.715	190.059	139.125
1	241150	241946	Peak_merge_43	141.931	192.753	147.738	199.407	208.791	197.831	150.404	219.172	148.177	143.752	130.166	81.7081
1	242280	242754	Peak_merge_44	106.041	127.514	141.545	114.345	98.1496	76.2967	69.4174	97.914	72.0492	91.4027	87.0436	52.9999
1	246768	247007	Peak_merge_45	88.0954	90.94	85.8116	114.345	44.6134	31.0588	24.4246	35.0156	63.8927	52.3488	48.7125	35.3332
1	249354	250221	Peak_merge_46	250.419	304.451	284.859	270.524	135.625	132.338	127.265	101.805	265.087	305.784	244.361	196.541
1	252272	252602	Peak_merge_47	128.065	99.8363	105.274	103.19	78.5196	80.3479	79.7014	71.9765	74.0883	82.2624	78.2594	57.4165
1	254762	255522	Peak_merge_48	189.242	259.97	173.393	203.59	92.7959	93.1765	133.693	90.1328	187.6	154.554	142.943	236.291
1	256911	257962	Peak_merge_49	169.665	263.924	156.584	182.673	112.426	113.432	105.412	113.476	802.736	716.265	497.506	1570.12
1	261585	262110	Peak_merge_50	84.8326	102.802	59.272	76.695	76.7351	60.7673	33.4232	57.7109	192.358	161.201	166.9	247.333
1	263192	263529	Peak_merge_51	92.9896	61.2857	73.4264	80.8783	30.3371	35.7852	28.2811	30.4765	50.9782	69.7984	52.7053	103.791
1	273485	275315	Peak_merge_52	399.692	501.159	372.44	366.741	226.636	199.182	303.38	205.555	345.292	403.834	321.023	242.916
1	282484	283466	Peak_merge_53	199.03	249.097	226.472	288.652	146.332	109.381	164.545	114.125	189.639	181.974	115.792	130.291
1	288253	288760	Peak_merge_54	159.061	181.88	167.2	151.995	74.9506	64.8185	86.1289	83.6484	164.49	97.2192	92.6336	128.083
1	289167	290515	Peak_merge_55	636.244	526.859	690.032	647.027	310.51	252.522	272.527	320.976	662.037	608.243	728.291	1057.79
1	298422	299261	Peak_merge_56	222.686	310.382	230.895	195.224	157.039	116.808	114.41	107.641	364.324	420.452	287.483	234.083
1	301361	302127	Peak_merge_57	300.993	310.382	271.589	295.624	142.763	112.757	156.832	108.937	289.556	305.784	174.087	322.416
1	304482	305375	Peak_merge_58	347.487	359.806	285.744	266.341	189.161	193.105	212.109	178.969	473.757	412.974	329.807	390.874
1	305746	306250	Peak_merge_59	213.713	211.534	153.045	126.895	41.0444	50.6394	100.27	59.6562	306.549	275.87	232.382	172.25
1	307021	307924	Peak_merge_60	177.822	255.027	214.971	195.224	237.343	363.253	389.509	219.82	197.116	173.665	273.908	152.375
1	314021	314540	Peak_merge_61	115.829	138.387	130.929	184.068	135.625	142.466	111.839	101.805	74.768	67.3056	82.2522	92.7498
1	316014	316383	Peak_merge_62	93.8053	123.56	102.62	101.795	101.719	68.8696	78.4159	61.6015	84.2839	78.1078	66.2809	81.7081
1	317592	318611	Peak_merge_63	154.167	221.419	130.929	188.251	189.161	138.414	143.977	105.695	545.806	496.898	334.599	693.415
1	320742	321164	Peak_merge_64	59.5459	89.9515	58.3873	101.795	42.8289	64.8185	71.9884	66.789	143.419	112.176	111.001	139.125
1	325416	327667	Peak_merge_65	914.397	882.711	928.004	514.553	447.919	485.463	647.895	388.414	475.117	508.531	468.758	415.166
1	338007	340092	Peak_merge_66	754.52	856.022	1076.63	667.943	210.575	186.353	273.813	323.57	452.686	500.222	370.534	503.499
1	340662	341329	Peak_merge_67	181.901	244.154	173.393	177.096	151.686	174.2	160.688	156.922	111.472	128.795	132.562	117.041
1	341551	342345	Peak_merge_68	360.538	380.564	348.554	292.835	135.625	127.611	160.688	123.203	269.845	231.83	212.418	211.999
1	342899	343223	Peak_merge_69	137.853	177.926	153.045	115.74	112.426	68.8696	137.549	72.625	73.4086	83.0934	72.6694	90.5414
1	344289	344572	Peak_merge_70	125.617	134.433	162.777	92.0339	82.0887	64.1433	52.7058	51.2265	50.2985	53.1797	44.7197	59.6248
1	345259	345636	Peak_merge_71	107.672	158.157	106.159	121.317	114.21	60.7673	46.2782	76.5156	108.074	122.978	88.6407	94.9581
1	346002	346479	Peak_merge_72	101.962	146.295	131.814	132.473	71.3815	84.399	83.5579	81.0546	208.671	138.766	129.368	134.708
1	349239	349688	Peak_merge_73	101.147	177.926	149.507	126.895	87.4423	77.6471	77.1304	62.8984	130.504	105.529	92.6336	70.6665
1	349853	351191	Peak_merge_74	495.129	442.838	557.333	362.558	183.807	131.662	164.545	177.023	219.546	193.608	229.188	150.166
1	354508	355295	Peak_merge_75	194.952	248.108	185.778	142.234	133.84	129.637	145.262	121.258	166.529	143.752	128.569	99.3747
1	364119	364588	Peak_merge_76	158.245	198.684	182.239	163.151	121.349	68.8696	88.7	103.102	131.864	132.118	111.001	66.2498
1	368446	370409	Peak_merge_77	969.865	1242.52	1617.15	854.8	321.217	285.606	359.942	271.695	542.408	637.326	494.312	481.415
1	374826	376224	Peak_merge_78	610.958	703.797	803.268	553.598	574.621	656.962	768.733	654.922	216.148	284.179	244.361	196.541
1	377757	378320	Peak_merge_79	176.191	260.958	232.665	179.885	264.112	299.11	417.79	274.289	133.903	120.485	116.591	110.416
1	384076	385234	Peak_merge_80	1185.21	827.356	1296.02	720.933	674.555	665.064	840.721	610.179	352.089	312.431	286.685	311.374
1	388046	388956	Peak_merge_81	384.194	439.873	708.609	387.658	123.133	104.655	169.687	116.07	165.849	189.453	136.555	99.3747
1	389720	390775	Peak_merge_82	394.798	438.884	423.75	350.008	267.681	291.008	239.104	177.023	271.204	314.093	247.555	211.999
1	393485	394910	Peak_merge_83	944.578	849.103	1314.6	1236.88	378.322	318.016	341.945	410.461	449.967	528.474	373.729	459.332
1	396089	396856	Peak_merge_84	358.907	322.244	332.631	255.185	128.487	89.8006	91.271	151.086	118.949	146.244	107.008	132.5
1	403000	403300	Peak_merge_85	82.3855	166.064	85.8116	86.4561	51.7516	40.5115	47.5637	46.039	64.5724	56.5035	46.3168	114.833
1	403869	404334	Peak_merge_86	156.614	160.134	211.433	171.518	117.779	58.7417	97.6985	75.2187	157.013	184.467	188.461	147.958
1	406963	408691	Peak_merge_87	756.152	686.004	725.418	631.688	294.449	232.266	273.813	261.969	1212.6	1221.47	1098.03	896.581
1	410596	411074	Peak_merge_88	154.167	184.845	142.43	160.362	171.316	68.8696	82.2724	86.8906	93.1202	97.2192	83.0508	50.7915
1	413181	413499	Peak_merge_89	90.5425	155.191	81.3884	94.8229	41.0444	51.3146	61.7043	63.5468	69.3303	58.9963	66.2809	59.6248
1	417029	417509	Peak_merge_90	85.6483	187.811	124.736	142.234	89.2269	95.2021	109.268	76.5156	89.7216	88.079	75.8637	88.3331
1	417816	418790	Peak_merge_91	151.72	197.696	145.084	218.929	1491.87	1490.15	1980.97	1323.46	111.472	104.698	95.0293	88.3331
1	426046	427623	Peak_merge_92	925.001	724.555	919.158	990.062	208.791	151.243	240.39	164.703	1188.13	1320.35	1199.44	1417.75
1	430904	432908	Peak_merge_93	1857.34	1249.44	1972.78	1659.4	440.781	462.507	605.474	359.234	823.128	1077.72	911.961	794.998
1	443027	444154	Peak_merge_94	300.993	283.693	283.09	259.368	392.598	409.842	674.891	482.437	160.411	145.413	137.353	110.416
1	447356	447914	Peak_merge_95	170.481	182.869	136.237	143.629	242.697	309.913	259.672	191.937	91.081	89.7408	67.0795	88.3331
1	452097	453202	Peak_merge_96	818.145	589.133	588.296	666.549	1154.6	1039.12	1114.53	1277.42	401.028	410.481	323.419	399.707
1	455898	456133	Peak_merge_97	70.9657	90.94	89.3503	80.8783	64.2433	35.11	50.1348	50.5781	64.5724	54.0107	84.6479	55.2082
1	458331	459570	Peak_merge_98	440.477	367.714	475.06	396.025	221.283	241.044	317.52	267.805	483.273	555.064	451.189	556.499
1	459653	459869	Peak_merge_99	71.7814	63.2626	92.0042	122.712	17.8454	20.931	64.2753	33.7187	57.0956	54.0107	43.9211	46.3749
1	462978	463773	Peak_merge_100	169.665	176.938	168.085	168.729	240.913	197.831	287.953	273.64	101.277	127.133	89.4393	88.3331
1	465597	465980	Peak_merge_101	110.935	129.491	116.775	87.8506	57.1052	51.9898	59.1333	53.1718	124.387	98.8811	65.4823	75.0831
1	466277	466537	Peak_merge_102	83.2012	130.479	82.273	75.3005	57.1052	33.7596	71.9884	31.7734	67.9709	70.6294	52.7053	59.6248
1	475382	476931	Peak_merge_103	347.487	412.196	326.438	467.142	212.36	222.813	195.397	195.18	236.539	241.802	303.455	187.708
1	477202	477551	Peak_merge_104	68.5186	75.1244	96.4275	72.5116	33.9062	29.0333	55.2768	42.7969	43.5014	35.7301	47.9139	50.7915
1	478007	478482	Peak_merge_105	114.198	117.629	119.429	128.29	66.0279	76.9719	98.984	60.9531	75.4477	77.2768	51.1082	39.7499
1	482686	483283	Peak_merge_106	167.218	133.445	0	164.546	83.8733	49.9642	0	110.883	41.4623	37.392	0	39.7499
1	487848	489175	Peak_merge_107	727.602	677.108	805.922	564.754	979.711	1195.77	1055.4	1224.25	230.421	199.424	225.994	181.083
1	492204	492483	Peak_merge_108	70.9657	125.537	86.6963	79.4839	64.2433	51.9898	46.2782	49.9297	72.7289	45.7013	43.9211	33.1249
1	493182	493789	Peak_merge_109	146.01	135.422	93.7735	125.501	180.238	181.627	123.409	136.82	82.2448	73.1222	53.5039	61.8332
1	496989	497194	Peak_merge_110	33.4436	44.4815	44.2328	97.6118	21.4144	19.5806	17.9971	43.4453	27.8681	24.928	25.5541	44.1666
1	499620	500054	Peak_merge_111	126.433	131.468	95.5428	82.2728	62.4588	54.0154	87.4145	53.8203	71.3695	42.3776	53.5039	39.7499
1	500311	502077	Peak_merge_112	374.405	446.792	382.171	341.641	339.062	390.261	401.078	315.14	258.289	264.237	266.721	227.458
1	502109	502343	Peak_merge_113	80.7541	80.0668	61.0413	86.4561	26.7681	37.1356	37.2797	36.3125	39.4231	42.3776	38.3311	26.4999
1	508647	509630	Peak_merge_114	865.455	643.499	940.389	681.888	389.029	426.722	592.619	458.445	445.889	439.564	416.052	578.582
1	510061	510415	Peak_merge_115	183.532	168.041	135.352	177.096	94.5805	109.381	320.091	231.492	78.8463	93.8955	90.2379	79.4998
1	511055	512563	Peak_merge_116	873.612	844.161	823.615	776.711	967.219	1181.59	1394.77	1232.68	425.498	452.859	370.534	421.791
1	517386	518265	Peak_merge_117	194.952	251.074	185.778	198.012	132.056	122.885	168.401	109.586	106.714	107.19	99.0221	117.041
1	530791	531603	Peak_merge_118	132.959	135.422	120.313	154.784	101.719	68.8696	96.413	86.8906	186.24	166.187	237.972	238.499
1	532499	532913	Peak_merge_119	81.5698	104.779	91.1196	105.978	69.597	108.031	136.264	96.6171	44.8608	74.784	60.691	22.0833
1	533780	534506	Peak_merge_120	127.249	105.767	89.3503	100.401	207.006	255.898	298.238	359.883	54.3767	31.5755	47.9139	61.8332
1	540492	541530	Peak_merge_121	2099.61	1279.09	3014.02	1730.52	906.545	850.742	1294.51	934.398	991.016	1030.36	1574.77	1771.08
1	555341	557966	Peak_merge_122	1468.26	1078.43	1797.62	1097.44	604.958	606.998	1518.18	667.242	759.235	656.437	744.263	1007
1	565555	565949	Peak_merge_123	106.856	107.744	86.6963	75.3005	55.3207	51.3146	77.1304	44.7422	53.0173	55.6725	50.3096	37.5416
1	574592	575022	Peak_merge_124	286.31	222.408	234.434	150.601	57.1052	64.1433	73.2739	50.5781	163.13	94.7264	162.109	77.2915
1	577739	578925	Peak_merge_125	2484.62	1603.31	2963.6	2137.7	879.777	911.51	1293.22	899.382	964.507	1253.05	1133.16	1556.87
1	579498	579787	Peak_merge_126	197.399	237.235	240.626	165.94	46.398	74.9463	42.4217	68.0859	78.8463	83.9243	51.9067	81.7081
1	584341	584828	Peak_merge_127	139.484	175.949	131.814	129.684	58.8897	55.3658	83.5579	61.6015	105.355	89.7408	87.8422	64.0415
1	591475	592303	Peak_merge_128	217.791	240.2	221.164	203.59	82.0887	83.7238	92.5565	73.9218	95.1593	100.543	87.8422	97.1664
1	597329	597542	Peak_merge_129	66.0715	82.0437	68.1185	87.8506	73.166	29.0333	35.9942	31.7734	36.7043	32.4064	34.3383	19.8749
1	599866	600092	Peak_merge_130	80.7541	70.182	58.3873	73.906	32.1217	32.4092	32.1377	44.7422	53.0173	52.3488	27.1512	17.6666
1	603583	604401	Peak_merge_131	215.344	171.995	175.162	140.84	105.288	63.4681	109.268	87.539	78.8463	69.7984	85.4465	26.4999
1	608162	608735	Peak_merge_132	115.013	144.318	200.817	158.968	76.7351	52.665	33.4232	61.6015	68.6506	51.5179	58.2953	30.9166
1	609556	610798	Peak_merge_133	333.62	379.576	344.131	326.302	165.962	148.542	164.545	151.086	176.045	172.834	132.562	128.083
1	617457	618604	Peak_merge_134	283.863	364.749	237.088	313.752	149.901	112.757	147.833	133.578	167.208	145.413	142.943	147.958
1	619733	620851	Peak_merge_135	263.47	260.958	251.242	245.424	103.503	111.407	177.4	110.234	165.169	122.147	90.2379	68.4582
1	629937	631663	Peak_merge_136	898.899	790.783	860.77	814.361	235.559	200.532	277.669	231.492	441.131	462.83	360.951	496.874
1	638837	639271	Peak_merge_137	107.672	141.352	115.005	114.345	46.398	42.5371	61.7043	29.8281	89.0419	78.9387	44.7197	35.3332
1	639935	640235	Peak_merge_138	75.8599	104.779	76.0804	76.695	24.9835	35.11	42.4217	44.7422	42.8217	36.5611	31.9426	48.5832
1	648702	650027	Peak_merge_139	361.354	544.652	498.061	800.416	132.056	70.22	73.2739	62.8984	244.695	334.035	178.879	227.458
1	651556	651798	Peak_merge_140	101.147	104.779	81.3884	136.656	37.4753	31.734	25.7101	22.6953	35.3449	39.8848	34.3383	15.4583
1	654220	654785	Peak_merge_141	156.614	285.67	346.785	368.136	28.5526	31.734	15.4261	33.0703	65.9318	82.2624	39.9283	57.4165
1	655717	656184	Peak_merge_142	119.908	201.65	104.389	129.684	71.3815	59.4169	37.2797	38.2578	50.9782	77.2768	41.5254	39.7499
1	657493	657785	Peak_merge_143	95.4366	84.0207	76.9651	59.9615	46.398	37.8108	30.8522	18.1562	44.1811	40.7157	31.144	19.8749
1	669615	670070	Peak_merge_144	207.187	240.2	230.011	246.818	69.597	62.1177	79.7014	62.25	90.4013	104.698	79.8565	117.041
1	670320	670707	Peak_merge_145	225.948	233.281	260.089	211.957	58.8897	58.0665	34.7087	55.1172	103.995	88.9099	59.0938	86.1248
1	671455	672463	Peak_merge_146	1281.46	907.423	1320.79	1004.01	135.625	165.422	195.397	173.781	275.282	265.899	211.62	227.458
1	674759	675229	Peak_merge_147	244.709	238.223	185.778	246.818	37.4753	42.5371	21.8536	40.8515	178.084	155.385	139.749	121.458
1	686834	687934	Peak_merge_148	268.365	299.509	248.588	317.935	117.779	101.279	113.125	94.0234	316.065	275.87	233.98	247.333
1	687969	688312	Peak_merge_149	89.7268	125.537	102.62	160.362	26.7681	25.6573	21.8536	31.7734	45.5405	49.856	39.9283	33.1249
1	690388	691494	Peak_merge_150	239.815	348.933	222.933	291.441	142.763	93.1765	114.41	88.1875	163.13	146.244	131.763	66.2498
1	692160	692545	Peak_merge_151	84.0169	117.629	92.0042	178.49	33.9062	63.4681	55.2768	29.8281	59.1347	67.3056	34.3383	57.4165
1	693605	693909	Peak_merge_152	82.3855	111.698	72.5418	132.473	33.9062	23.6317	33.4232	15.5625	33.3057	42.3776	30.3455	44.1666
1	700360	701351	Peak_merge_153	401.323	367.714	198.163	288.652	89.2269	96.5525	69.4174	79.7578	69.3303	76.4459	74.2666	79.4998
1	703782	704432	Peak_merge_154	172.928	207.58	122.083	161.757	89.2269	61.4425	82.2724	58.3593	111.472	109.683	87.0436	35.3332
1	711104	712580	Peak_merge_155	860.561	850.091	1190.75	1045.84	139.194	139.09	104.126	138.766	295.673	343.176	275.505	335.666
1	718650	719693	Peak_merge_156	289.573	312.359	259.204	299.808	117.779	126.261	164.545	91.4296	167.888	131.287	158.914	150.166
1	720562	721053	Peak_merge_157	119.908	181.88	115.89	138.051	96.365	60.7673	52.7058	64.1953	89.7216	93.8955	67.878	33.1249
1	725838	726187	Peak_merge_158	107.672	116.64	96.4275	118.529	32.1217	22.2813	28.2811	28.5312	44.1811	29.9136	40.7268	17.6666
1	727098	728225	Peak_merge_159	255.313	372.656	383.056	377.897	89.2269	94.5269	123.409	97.914	202.553	221.859	285.088	154.583
1	732312	732634	Peak_merge_160	107.672	115.652	145.084	145.023	17.8454	31.734	25.7101	23.3437	61.8535	56.5035	41.5254	41.9582
1	734939	735809	Peak_merge_161	241.447	255.027	175.162	273.313	110.641	77.6471	84.8434	83.6484	187.6	218.536	138.95	165.625
1	738265	739049	Peak_merge_162	197.399	216.477	262.743	278.891	107.072	81.0231	210.823	90.7812	133.903	101.374	142.145	106
1	740475	740967	Peak_merge_163	93.8053	142.341	115.005	147.812	67.8124	47.2635	28.2811	49.2812	112.832	91.4027	130.965	44.1666
1	741110	741707	Peak_merge_164	108.488	151.237	128.275	156.179	42.8289	47.9387	12.8551	46.6875	132.543	118.823	151.727	52.9999
1	748931	750019	Peak_merge_165	256.945	245.143	357.401	386.264	76.7351	68.1944	82.2724	80.4062	79.526	104.698	63.8852	48.5832
1	759504	759915	Peak_merge_166	75.8599	154.203	64.5799	157.573	19.6299	21.6062	19.2826	23.3437	46.2202	96.3883	35.9354	35.3332
1	760136	761319	Peak_merge_167	506.548	593.087	717.456	732.088	82.0887	49.9642	42.4217	47.3359	167.208	181.144	173.289	128.083
1	765827	768176	Peak_merge_168	1470.7	1393.75	1848.05	1411.19	337.278	371.356	313.664	281.422	477.156	506.039	371.333	417.374
1	768409	768848	Peak_merge_169	238.999	190.776	256.55	143.629	46.398	47.9387	37.2797	23.9922	55.0564	50.6869	62.2881	44.1666
1	774210	774868	Peak_merge_170	296.914	287.647	256.55	277.496	99.9341	71.5704	160.688	91.4296	163.13	147.075	127.77	123.666
1	777850	778774	Peak_merge_171	694.159	552.559	696.224	574.515	142.763	155.294	128.551	106.344	533.572	512.686	479.938	587.415
1	784511	785067	Peak_merge_172	213.713	215.488	282.205	206.379	35.6907	42.5371	43.7072	31.7734	55.7361	53.1797	71.0723	75.0831
1	786286	786903	Peak_merge_173	172.928	168.041	176.931	181.279	101.719	122.885	133.693	79.1093	75.4477	61.4891	93.4321	55.2082
1	795200	797482	Peak_merge_174	1581.64	1366.08	1862.2	1229.91	326.57	199.857	219.822	221.766	465.601	520.164	507.887	351.124
1	799019	799826	Peak_merge_175	212.081	203.627	153.045	182.673	60.6743	66.1688	74.5594	79.7578	220.226	176.989	177.281	278.249
1	802165	803208	Peak_merge_176	1283.91	1244.49	1492.41	923.128	130.271	85.7494	59.1333	88.1875	163.81	226.014	166.9	198.749
1	808294	808641	Peak_merge_177	114.198	112.687	86.6963	118.529	44.6134	59.4169	68.1319	39.5547	55.0564	54.8416	47.1153	22.0833
1	808724	809291	Peak_merge_178	113.382	187.811	138.891	156.179	85.6578	58.0665	84.8434	71.3281	87.6825	78.1078	67.0795	41.9582
1	809693	809991	Peak_merge_179	53.0204	85.0091	58.3873	68.3282	57.1052	68.8696	69.4174	72.625	31.2666	48.1941	29.5469	33.1249
1	818911	819306	Peak_merge_180	99.5151	89.9515	121.198	124.106	42.8289	40.5115	37.2797	35.664	62.5332	59.8272	63.0866	39.7499
1	825859	827811	Peak_merge_181	3478.14	2793.44	3399.73	2519.78	340.847	401.064	425.503	298.93	598.144	635.664	448.794	558.707
1	833840	834659	Peak_merge_182	710.473	577.271	495.407	475.509	73.166	76.2967	61.7043	74.5703	216.148	219.366	185.267	189.916
1	840390	840660	Peak_merge_183	110.935	107.744	76.9651	57.1726	39.2598	37.8108	52.7058	35.0156	59.8144	48.1941	43.1225	30.9166
1	842253	842839	Peak_merge_184	123.17	189.788	112.351	151.995	78.5196	59.4169	56.5623	73.9218	146.817	117.162	89.4393	92.7498
1	848356	849000	Peak_merge_185	544.886	566.398	610.413	580.093	133.84	138.414	165.83	173.133	135.262	173.665	154.123	172.25
1	849882	851494	Peak_merge_186	2683.65	1996.73	1264.17	1610.59	335.493	301.811	331.661	239.922	615.137	484.434	318.628	688.998
1	854854	856051	Peak_merge_187	2156.71	1698.21	1966.59	1549.24	281.957	278.179	204.396	232.789	997.133	845.89	752.248	713.29
1	856303	857927	Peak_merge_188	2506.64	1895.9	2469.96	1637.09	428.289	463.857	311.093	341.726	992.375	819.3	618.089	677.957
1	862577	862832	Peak_merge_189	137.853	91.9285	108.813	105.978	42.8289	47.2635	71.9884	84.9453	77.4868	54.0107	43.1225	68.4582
1	864921	865916	Peak_merge_190	900.53	714.67	989.93	811.572	367.615	207.959	258.387	271.047	417.341	373.92	319.426	262.791
1	874071	874960	Peak_merge_191	456.791	478.424	388.364	400.208	112.426	108.031	102.841	119.961	205.952	155.385	131.763	103.791
1	882588	884469	Peak_merge_192	539.176	562.444	430.827	560.57	287.311	208.634	251.959	178.969	363.644	302.46	241.167	218.624
1	890707	891387	Peak_merge_193	348.303	406.265	361.824	316.541	91.0114	59.4169	125.98	65.4922	125.746	113.838	71.0723	72.8748
1	891629	893010	Peak_merge_194	1407.08	1217.81	1211.09	739.06	164.177	189.729	167.116	167.945	307.908	370.596	250.749	260.583
1	898837	901025	Peak_merge_195	3432.46	2278.44	3038.79	1694.26	490.748	661.013	465.353	504.484	748.36	833.426	677.982	724.331
1	910639	912060	Peak_merge_196	1460.91	1260.31	1355.29	868.745	253.404	288.307	236.533	171.187	473.757	496.067	383.311	397.499
1	919562	920336	Peak_merge_197	878.507	642.511	839.539	757.188	83.8733	75.6215	53.9913	46.6875	254.891	262.575	222.001	159
1	922744	923718	Peak_merge_198	796.937	617.799	849.27	737.666	83.8733	83.7238	48.8493	75.2187	224.304	298.305	236.375	225.249
1	926174	926742	Peak_merge_199	474.736	259.97	487.445	377.897	33.9062	53.3402	17.9971	28.5312	141.379	149.568	157.317	132.5
1	934113	934570	Peak_merge_200	114.198	161.122	141.545	156.179	96.365	47.2635	73.2739	57.7109	101.956	104.698	61.4895	52.9999
1	935036	936151	Peak_merge_201	341.777	357.829	423.75	368.136	107.072	91.151	86.1289	97.2656	137.301	148.737	92.6336	75.0831
1	938447	938943	Peak_merge_202	156.614	111.698	146.853	85.0617	14.2763	20.931	15.4261	19.4531	53.697	31.5755	35.9354	28.7083
1	943503	943815	Peak_merge_203	59.5459	96.8709	61.0413	96.2173	41.0444	41.1867	20.5681	31.7734	61.1738	46.5323	85.4465	46.3749
1	944749	945958	Peak_merge_204	298.545	281.716	220.279	238.452	144.548	98.5781	185.113	136.82	195.756	135.442	122.18	123.666
1	946226	946508	Peak_merge_205	94.6209	85.9976	47.7714	73.906	57.1052	23.6317	50.1348	32.4219	50.2985	56.5035	59.0938	28.7083
1	950481	951559	Peak_merge_206	304.255	271.832	243.28	298.413	140.978	126.261	149.119	101.805	161.771	168.68	130.965	121.458
1	959555	959835	Peak_merge_207	88.9111	75.1244	76.0804	114.345	28.5526	38.486	28.2811	34.3672	50.9782	46.5323	44.7197	28.7083
1	964070	964423	Peak_merge_208	142.747	140.364	130.929	114.345	37.4753	45.2379	50.1348	43.4453	44.1811	53.1797	43.1225	22.0833
1	966260	967169	Peak_merge_209	433.136	370.679	394.557	409.969	91.0114	178.926	111.839	146.547	155.653	186.96	166.9	136.916
1	970775	970956	Peak_merge_210	68.5186	69.1935	68.1185	78.0894	57.1052	35.7852	42.4217	36.3125	37.384	48.1941	34.3383	26.4999
1	978022	979197	Peak_merge_211	610.142	429	293.706	351.402	133.84	197.156	141.406	134.875	114.871	137.935	119.785	114.833
1	985147	985557	Peak_merge_212	117.46	129.491	92.8889	128.29	51.7516	50.6394	64.2753	31.7734	54.3767	68.1365	43.1225	17.6666
1	990546	992078	Peak_merge_213	402.955	361.783	363.594	449.014	183.807	247.12	156.832	171.836	150.216	177.82	138.95	101.583
1	994058	994580	Peak_merge_214	128.88	125.537	101.735	93.4284	42.8289	58.7417	55.2768	51.875	51.6579	45.7013	45.5182	35.3332
1	995643	996329	Peak_merge_215	62.8087	67.2165	82.273	115.74	289.095	435.499	217.251	548.578	34.6652	30.7445	34.3383	30.9166
1	999758	1000093	Peak_merge_216	98.6994	90.94	86.6963	85.0617	42.8289	34.4348	48.8493	33.7187	38.7434	45.7013	39.1297	11.0416
1	1000515	1001897	Peak_merge_217	522.862	497.205	679.416	676.31	151.686	153.269	169.687	164.055	208.671	188.622	182.871	172.25
1	1005528	1006524	Peak_merge_218	115.013	128.502	127.39	211.957	214.144	298.435	114.41	253.539	83.6042	80.6006	87.0436	72.8748
1	1007622	1008067	Peak_merge_219	73.4128	90.94	106.159	100.401	149.901	135.038	151.69	140.062	44.1811	40.7157	39.1297	33.1249
1	1009222	1011195	Peak_merge_220	526.125	516.974	561.757	552.204	237.343	267.376	313.664	271.695	237.898	215.212	202.037	242.916
1	1017709	1018277	Peak_merge_221	99.5151	179.903	116.775	143.629	67.8124	51.9898	50.1348	64.8437	95.1593	78.9387	74.2666	48.5832
1	1024134	1024869	Peak_merge_222	240.631	167.053	249.473	232.874	71.3815	68.1944	114.41	74.5703	114.871	113.838	93.4321	44.1666
1	1025283	1025909	Peak_merge_223	163.955	191.765	208.779	185.462	53.5361	43.8875	35.9942	64.8437	70.01	65.6437	58.2953	79.4998
1	1029553	1029819	Peak_merge_224	86.464	114.664	84.927	90.6395	37.4753	28.3581	52.7058	55.1172	80.8854	55.6725	49.511	30.9166
1	1031906	1032729	Peak_merge_225	172.928	203.627	153.045	235.663	146.332	89.8006	97.6985	98.5624	117.59	186.129	154.922	154.583
1	1035314	1035718	Peak_merge_226	154.983	133.445	115.005	82.2728	49.967	38.486	61.7043	35.0156	70.01	44.8704	37.5326	17.6666
1	1040710	1042159	Peak_merge_227	655.821	628.672	677.647	577.304	298.018	289.657	296.952	288.555	301.791	295.812	226.793	264.999
1	1044987	1045207	Peak_merge_228	38.3378	56.3433	36.2709	47.4114	37.4753	18.9054	68.1319	25.9375	23.1101	32.4064	25.5541	13.25
1	1046612	1047666	Peak_merge_229	531.019	506.101	412.25	472.72	201.653	161.371	174.829	136.172	294.314	364.78	225.195	284.874
1	1048426	1049273	Peak_merge_230	191.689	270.843	153.045	230.085	128.487	74.9463	107.983	68.0859	215.468	174.496	142.943	134.708
1	1053056	1053566	Peak_merge_231	85.6483	137.399	93.7735	118.529	64.2433	63.4681	64.2753	63.5468	91.7607	100.543	120.583	52.9999
1	1057205	1057759	Peak_merge_232	158.245	134.433	94.6582	97.6118	82.0887	54.0154	68.1319	41.5	98.5578	90.5718	51.9067	35.3332
1	1062223	1063514	Peak_merge_233	293.651	326.198	257.435	315.147	196.299	117.483	161.974	116.07	210.71	185.298	141.346	97.1664
1	1065675	1065896	Peak_merge_234	46.4948	90.94	40.6942	43.2281	53.5361	31.0588	20.5681	27.8828	30.5869	39.8848	31.144	48.5832
1	1077349	1077786	Peak_merge_235	69.3343	99.8363	83.1577	97.6118	44.6134	46.5883	38.5652	30.4765	89.7216	92.2336	52.7053	52.9999
1	1077941	1078856	Peak_merge_236	272.443	229.327	308.745	248.213	87.4423	97.2277	82.2724	84.2968	154.294	150.399	126.173	147.958
1	1081724	1082311	Peak_merge_237	227.58	253.05	99.9661	143.629	60.6743	53.3402	57.8478	56.414	167.208	158.708	84.6479	64.0415
1	1083207	1083468	Peak_merge_238	61.993	115.652	36.2709	71.1171	64.2433	45.2379	61.7043	39.5547	42.142	54.0107	41.5254	26.4999
1	1083592	1084060	Peak_merge_239	115.829	139.375	85.8116	125.501	71.3815	43.8875	70.7029	62.25	82.9245	96.3883	100.619	64.0415
1	1099172	1099887	Peak_merge_240	289.573	236.246	306.976	283.074	85.6578	93.8517	87.4145	52.5234	112.152	148.737	190.857	172.25
1	1105438	1105675	Peak_merge_241	55.4675	86.9861	54.8487	46.017	21.4144	38.486	34.7087	22.0469	40.1028	41.5467	31.9426	15.4583
1	1109131	1109418	Peak_merge_242	89.7268	90.94	94.6582	85.0617	35.6907	18.2302	30.8522	35.664	53.0173	44.0395	55.101	30.9166
1	1111581	1112518	Peak_merge_243	311.597	384.518	352.978	330.486	103.503	98.5781	87.4145	77.8125	384.715	398.017	356.16	302.541
1	1117239	1117611	Peak_merge_244	81.5698	130.479	53.964	58.5671	71.3815	43.8875	30.8522	29.1797	50.2985	44.0395	49.511	22.0833
1	1142718	1143339	Peak_merge_245	114.198	184.845	89.3503	138.051	85.6578	68.1944	79.7014	60.3047	90.4013	89.7408	63.8852	75.0831
1	1146257	1146902	Peak_merge_246	154.167	182.869	122.083	108.767	60.6743	68.8696	55.2768	58.3593	112.152	96.3883	78.2594	114.833
1	1152115	1153696	Peak_merge_247	388.272	374.633	400.749	390.447	205.222	153.944	169.687	149.141	219.546	216.043	134.958	94.9581
1	1154628	1155115	Peak_merge_248	133.774	171.007	123.852	138.051	49.967	62.1177	62.9898	57.7109	116.91	103.867	83.8493	86.1248
1	1157973	1158765	Peak_merge_249	206.372	238.223	199.048	227.296	94.5805	94.5269	114.41	83.6484	167.208	162.863	122.979	128.083
1	1161038	1161296	Peak_merge_250	64.4401	98.8478	96.4275	108.767	32.1217	27.6829	52.7058	24.6406	52.3376	45.7013	45.5182	41.9582
1	1162217	1162851	Peak_merge_251	127.249	195.719	101.735	153.39	103.503	83.0486	66.8463	71.9765	246.055	232.661	153.325	154.583
1	1165073	1165326	Peak_merge_252	101.962	175.949	110.582	536.865	101.719	76.2967	142.691	147.195	102.636	88.9099	88.6407	103.791
1	1166574	1167484	Peak_merge_253	263.47	266.889	311.399	245.424	89.2269	65.4936	57.8478	67.4375	316.744	427.931	289.879	289.291
1	1169284	1169736	Peak_merge_254	56.2832	58.3202	49.5407	73.906	21.4144	51.9898	44.9927	37.6094	228.382	173.665	184.469	198.749
1	1172117	1173611	Peak_merge_255	308.334	346.956	235.319	317.935	246.266	176.225	240.39	156.922	662.037	624.031	551.809	450.499
1	1174720	1175190	Peak_merge_256	95.4366	141.352	115.005	114.345	53.5361	58.0665	92.5565	60.9531	182.162	171.172	181.274	121.458
1	1181819	1182431	Peak_merge_257	180.269	194.73	153.045	170.123	103.503	66.1688	113.125	68.0859	117.59	85.5862	95.0293	52.9999
1	1185412	1186066	Peak_merge_258	178.638	263.924	232.665	235.663	87.4423	55.3658	55.2768	63.5468	120.309	80.6006	94.2307	68.4582
1	1186725	1187404	Peak_merge_259	159.061	208.569	128.275	186.857	108.857	83.0486	64.2753	55.7656	276.642	221.859	237.972	176.666
1	1189864	1190565	Peak_merge_260	224.317	330.152	189.316	184.068	99.9341	70.22	70.7029	44.7422	101.956	125.471	105.411	88.3331
1	1191996	1192477	Peak_merge_261	148.457	198.684	158.353	147.812	55.3207	41.1867	37.2797	36.3125	76.8071	77.2768	76.6623	55.2082
1	1195254	1195870	Peak_merge_262	176.191	188.799	223.818	211.957	89.2269	136.389	142.691	93.3749	148.177	134.611	118.188	154.583
1	1200636	1201864	Peak_merge_263	269.18	331.14	263.627	267.735	233.774	174.875	151.69	138.766	216.148	221.859	159.713	117.041
1	1202350	1202444	Peak_merge_264	36.7064	54.3663	45.1175	61.356	12.4918	29.0333	28.2811	18.1562	27.1884	28.2517	37.5326	24.2916
1	1202741	1203246	Peak_merge_265	150.904	169.03	130.044	140.84	76.7351	76.9719	92.5565	60.3047	109.433	90.5718	47.1153	50.7915
1	1206990	1207211	Peak_merge_266	63.6244	119.606	55.7333	55.7781	55.3207	41.8619	59.1333	42.1484	43.5014	46.5323	35.1369	24.2916
1	1212492	1213752	Peak_merge_267	233.29	334.106	222.049	297.019	185.592	137.739	152.975	124.5	314.705	306.614	309.843	253.958
1	1219858	1220380	Peak_merge_268	143.563	164.087	83.1577	110.162	71.3815	65.4936	123.409	68.0859	109.433	91.4027	67.0795	44.1666
1	1222424	1222840	Peak_merge_269	88.0954	118.617	89.3503	124.106	58.8897	64.8185	56.5623	38.2578	108.074	49.856	44.7197	30.9166
1	1224904	1225269	Peak_merge_270	89.7268	112.687	77.8497	78.0894	44.6134	43.8875	59.1333	51.2265	69.3303	86.4171	60.691	22.0833
1	1229010	1229447	Peak_merge_271	113.382	142.341	78.7344	149.207	41.0444	94.5269	79.7014	52.5234	77.4868	64.8128	62.2881	44.1666
1	1231517	1231979	Peak_merge_272	144.379	160.134	145.084	121.317	62.4588	56.7161	53.9913	36.3125	83.6042	66.4747	68.6766	48.5832
1	1239645	1239905	Peak_merge_273	84.0169	81.0552	80.5037	75.3005	55.3207	48.6138	69.4174	34.3672	37.384	65.6437	39.1297	35.3332
1	1242881	1243262	Peak_merge_274	93.8053	136.41	61.0413	101.795	60.6743	64.1433	64.2753	49.2812	84.2839	83.0934	70.2737	19.8749
1	1243591	1244502	Peak_merge_275	335.252	192.753	26.5397	62.7504	98.1496	117.483	38.5652	32.4219	129.145	97.2192	38.3311	35.3332
1	1250579	1250887	Peak_merge_276	98.6994	112.687	69.0032	100.401	44.6134	39.8363	52.7058	34.3672	44.1811	57.3344	45.5182	26.4999
1	1256631	1257178	Peak_merge_277	141.931	130.479	138.891	135.262	82.0887	77.6471	95.1275	59.6562	98.5578	70.6294	80.6551	50.7915
1	1258451	1258943	Peak_merge_278	121.539	140.364	93.7735	171.518	82.0887	56.7161	113.125	76.5156	83.6042	69.7984	85.4465	41.9582
1	1259258	1259518	Peak_merge_279	79.1227	99.8363	60.1566	76.695	66.0279	51.9898	33.4232	33.7187	38.0637	70.6294	47.1153	46.3749
1	1263615	1263841	Peak_merge_280	79.9384	98.8478	50.4254	86.4561	39.2598	22.9565	78.4159	42.1484	59.8144	44.8704	35.1369	19.8749
1	1264471	1265326	Peak_merge_281	180.269	229.327	145.084	221.718	180.238	160.021	120.838	82.3515	133.903	128.795	104.612	64.0415
1	1269204	1270669	Peak_merge_282	723.524	647.453	526.37	545.231	281.957	201.882	271.242	197.125	400.349	368.104	214.015	253.958
1	1270719	1271659	Peak_merge_283	309.965	350.91	363.594	257.974	194.515	156.645	206.967	103.75	224.984	177.82	202.836	121.458
1	1272136	1272629	Peak_merge_284	169.665	202.638	127.39	146.418	123.133	77.6471	154.261	82.3515	131.184	94.7264	108.605	83.9165
1	1274846	1275928	Peak_merge_285	338.515	419.115	372.44	348.613	157.039	119.509	141.406	126.445	241.976	245.125	186.066	172.25
1	1285395	1285819	Peak_merge_286	120.723	139.375	103.505	76.695	57.1052	48.6138	64.2753	46.6875	70.01	78.1078	55.101	66.2498
1	1285953	1286418	Peak_merge_287	115.829	154.203	108.813	125.501	80.3042	61.4425	74.5594	73.9218	105.355	71.4603	74.2666	57.4165
1	1289539	1290006	Peak_merge_288	163.14	219.442	91.1196	122.712	140.978	106.005	77.1304	66.1406	95.839	103.867	59.0938	41.9582
1	1293942	1294262	Peak_merge_289	106.856	91.9285	69.0032	76.695	55.3207	41.8619	70.7029	41.5	71.3695	49.856	50.3096	44.1666
1	1299733	1300519	Peak_merge_290	297.73	280.728	257.435	259.368	66.0279	78.9975	77.1304	84.2968	154.294	165.356	194.85	128.083
1	1305186	1306249	Peak_merge_291	453.528	361.783	290.167	373.714	99.9341	105.33	129.836	99.2109	176.045	172.003	114.195	108.208
1	1310772	1311924	Peak_merge_292	398.061	358.818	256.55	310.963	169.531	143.141	212.109	138.766	215.468	192.777	144.54	99.3747
1	1313613	1314246	Peak_merge_293	128.88	146.295	126.506	122.712	103.503	170.824	106.697	125.797	73.4086	103.867	63.8852	41.9582
1	1320858	1321394	Peak_merge_294	237.368	300.497	180.47	177.096	105.288	95.2021	83.5579	79.7578	126.426	117.162	81.4536	50.7915
1	1323586	1324723	Peak_merge_295	689.265	591.11	692.686	481.087	231.99	293.033	222.393	242.515	329.659	295.812	267.519	331.249
1	1325189	1325451	Peak_merge_296	140.3	151.237	144.199	115.74	33.9062	39.8363	53.9913	36.9609	84.9636	61.4891	53.5039	19.8749
1	1331517	1333481	Peak_merge_297	887.479	851.08	1183.67	854.8	378.322	293.709	381.795	271.047	444.53	435.409	445.599	366.582
1	1339851	1340208	Peak_merge_298	72.5971	128.502	75.1958	97.6118	42.8289	47.9387	37.2797	50.5781	57.7753	62.32	43.1225	50.7915
1	1343168	1343667	Peak_merge_299	199.03	176.938	176.931	143.629	89.2269	69.5448	95.1275	103.75	84.9636	76.4459	59.8924	37.5416
1	1352940	1353372	Peak_merge_300	158.245	159.145	181.354	135.262	94.5805	60.0921	73.2739	51.2265	107.394	90.5718	91.835	50.7915
1	1356756	1356982	Peak_merge_301	125.617	128.502	138.891	163.151	19.6299	24.9821	42.4217	33.7187	55.7361	46.5323	35.9354	72.8748
1	1358200	1359721	Peak_merge_302	667.241	862.942	1330.52	746.033	151.686	137.064	145.262	116.07	492.109	520.995	382.513	401.916
1	1365476	1366387	Peak_merge_303	343.409	429.988	399.865	299.808	167.747	112.757	170.972	105.047	180.123	158.708	120.583	75.0831
1	1376643	1377312	Peak_merge_304	477.183	555.525	514.87	458.775	162.393	114.107	167.116	127.742	201.194	203.579	193.253	214.208
1	1378089	1378545	Peak_merge_305	446.187	440.861	429.943	446.225	85.6578	97.2277	88.7	93.3749	192.358	173.665	165.303	280.458
1	1380063	1381235	Peak_merge_306	1128.11	1055.7	1256.21	1255.01	185.592	118.834	167.116	103.75	290.916	356.47	256.339	370.999
1	1382598	1383472	Peak_merge_307	867.087	825.38	1136.78	836.672	73.166	71.5704	101.555	76.5156	245.375	328.219	232.382	249.541
1	1383899	1384491	Peak_merge_308	558.753	513.02	475.06	476.903	39.2598	58.0665	62.9898	49.2812	207.311	289.165	159.713	187.708
1	1390547	1391579	Peak_merge_309	595.459	568.375	618.375	556.387	210.575	174.2	194.112	125.148	249.453	261.744	198.843	278.249
1	1393236	1394351	Peak_merge_310	780.623	506.101	490.984	524.315	124.918	108.031	179.971	104.398	167.888	178.651	161.31	125.875
1	1394849	1395143	Peak_merge_311	122.355	156.18	93.7735	104.584	53.5361	51.3146	41.1362	37.6094	87.0028	108.852	64.6838	41.9582
1	1399466	1400335	Peak_merge_312	369.511	314.336	278.667	369.53	110.641	84.399	100.27	106.344	197.795	181.974	149.332	236.291
1	1406030	1407371	Peak_merge_313	561.2	532.79	322.015	409.969	101.719	107.356	115.696	88.8359	361.605	353.147	394.491	251.749
1	1412153	1412670	Peak_merge_314	195.767	209.557	284.859	206.379	33.9062	32.4092	50.1348	34.3672	56.4159	38.2229	23.1584	19.8749
1	1413453	1414314	Peak_merge_315	306.702	274.797	467.098	149.207	51.7516	48.6138	151.69	42.7969	76.1274	73.1222	76.6623	72.8748
1	1414403	1415072	Peak_merge_316	243.894	254.039	372.44	245.424	69.597	74.2711	75.8449	66.789	80.8854	81.4315	100.619	79.4998
1	1422763	1423038	Peak_merge_317	108.488	133.445	115.89	69.7227	71.3815	54.6906	88.7	49.2812	75.4477	66.4747	64.6838	55.2082
1	1423147	1423541	Peak_merge_318	127.249	168.041	117.659	93.4284	73.166	88.4502	102.841	62.8984	91.7607	79.7696	66.2809	41.9582
1	1424624	1425826	Peak_merge_319	508.995	595.064	590.066	522.92	189.161	141.115	137.549	162.758	239.258	231	194.85	227.458
1	1430270	1430710	Peak_merge_320	110.935	163.099	78.7344	93.4284	71.3815	73.596	52.7058	57.0625	66.6115	70.6294	53.5039	41.9582
1	1437852	1439178	Peak_merge_321	588.934	471.504	356.516	462.959	151.686	148.542	128.551	114.125	264.407	229.338	172.49	176.666
1	1441339	1441759	Peak_merge_322	187.611	203.627	161.007	167.334	73.166	45.9131	71.9884	46.039	60.4941	68.1365	52.7053	35.3332
1	1442304	1442533	Peak_merge_323	97.068	98.8478	102.62	108.767	57.1052	58.7417	30.8522	39.5547	47.5796	41.5467	39.9283	17.6666
1	1449007	1450681	Peak_merge_324	606.063	710.716	841.308	741.849	169.531	141.79	201.825	164.703	206.632	216.043	190.059	150.166
1	1455111	1455931	Peak_merge_325	190.058	263.924	167.2	262.157	151.686	97.2277	115.696	108.289	211.39	151.23	136.555	83.9165
1	1460315	1461660	Peak_merge_326	699.869	764.094	594.489	559.176	198.084	189.054	217.251	197.125	213.429	181.144	154.922	117.041
1	1461731	1461970	Peak_merge_327	115.829	120.594	89.3503	153.39	28.5526	55.3658	34.7087	47.3359	67.9709	52.3488	51.9067	33.1249
1	1462499	1462736	Peak_merge_328	109.304	91.9285	87.5809	73.906	41.0444	43.2123	48.8493	25.289	70.01	49.856	42.324	15.4583
1	1470379	1470833	Peak_merge_329	124.802	149.26	141.545	136.656	78.5196	68.1944	66.8463	57.0625	97.8781	82.2624	74.2666	83.9165
1	1472437	1473302	Peak_merge_330	235.737	265.901	190.201	195.224	165.962	102.629	152.975	97.2656	135.262	130.457	144.54	70.6665
1	1479935	1480161	Peak_merge_331	108.488	85.0091	76.0804	92.0339	58.8897	38.486	62.9898	35.0156	76.1274	44.8704	43.9211	44.1666
1	1480298	1480585	Peak_merge_332	127.249	139.375	107.043	100.401	58.8897	37.1356	115.696	56.414	72.7289	42.3776	59.8924	55.2082
1	1480718	1482056	Peak_merge_333	702.316	614.834	513.985	457.381	126.702	203.233	218.536	147.844	309.268	290.827	195.648	198.749
1	1483604	1484349	Peak_merge_334	482.893	507.089	483.907	387.658	169.531	166.772	196.683	223.711	179.443	172.003	135.756	189.916
1	1486109	1486432	Peak_merge_335	112.566	98.8478	101.735	85.0617	67.8124	55.3658	188.969	173.781	67.2912	54.0107	43.1225	28.7083
1	1489656	1490833	Peak_merge_336	352.381	351.898	277.782	306.78	499.67	640.082	818.868	794.984	585.909	514.348	234.778	337.874
1	1495295	1496493	Peak_merge_337	1175.42	836.253	920.042	647.027	376.537	442.251	713.456	306.711	459.483	437.902	294.671	300.333
1	1498088	1499152	Peak_merge_338	343.409	473.481	296.36	302.596	237.343	195.806	233.962	227.601	739.524	540.107	351.369	563.124
1	1500967	1501607	Peak_merge_339	155.798	208.569	161.007	200.801	132.056	97.2277	106.697	108.289	328.3	290.827	138.95	207.583
1	1506873	1508820	Peak_merge_340	698.237	692.923	639.606	677.704	954.728	1276.79	1890.98	1516.05	763.993	587.47	511.88	591.832
1	1511838	1512277	Peak_merge_341	97.068	121.583	79.619	75.3005	140.978	218.762	219.822	260.672	49.6188	48.1941	56.6981	57.4165
1	1521263	1522728	Peak_merge_342	1649.34	1235.6	1834.78	1539.48	687.047	827.111	1597.88	1186.64	817.69	724.574	555.801	953.998
1	1522909	1523400	Peak_merge_343	218.607	237.235	264.512	312.358	99.9341	175.55	254.53	274.937	216.827	176.989	157.317	150.166
1	1535740	1536689	Peak_merge_344	239.815	269.855	260.974	359.769	123.133	107.356	100.27	87.539	375.199	412.143	254.742	309.166
1	1539502	1539907	Peak_merge_345	129.696	133.445	109.697	132.473	98.1496	95.2021	101.555	75.2187	110.793	98.0502	75.0651	99.3747
1	1540675	1541066	Peak_merge_346	128.065	139.375	218.51	195.224	64.2433	71.5704	87.4145	75.2187	72.0492	65.6437	75.8637	48.5832
1	1543325	1544110	Peak_merge_347	358.091	275.785	356.516	313.752	149.901	133.688	149.119	151.086	197.116	198.593	229.987	205.374
1	1545493	1546994	Peak_merge_348	1124.85	957.836	1350.87	977.512	178.454	242.394	249.388	363.773	281.4	362.287	313.038	426.207
1	1549557	1549708	Peak_merge_349	88.0954	85.9976	119.429	121.317	23.199	43.8875	61.7043	34.3672	46.8999	47.3632	45.5182	26.4999
1	1550445	1550940	Peak_merge_350	303.44	230.315	263.627	223.113	64.2433	69.5448	41.1362	62.25	120.309	130.457	87.0436	66.2498
1	1555683	1556804	Peak_merge_351	873.612	642.511	1022.66	1292.66	314.079	299.11	329.09	295.687	369.082	511.855	513.477	684.582
1	1558970	1559798	Peak_merge_352	511.443	415.161	360.94	355.586	115.995	108.706	100.27	87.539	266.446	420.452	187.663	174.458
1	1562914	1563372	Peak_merge_353	163.14	148.272	180.47	235.663	57.1052	62.1177	102.841	69.3828	170.607	152.061	133.36	136.916
1	1566183	1566983	Peak_merge_354	481.262	418.126	720.995	656.788	217.714	197.156	271.242	269.101	214.788	219.366	238.771	273.833
1	1568905	1569192	Peak_merge_355	110.119	135.422	159.238	168.729	64.2433	49.289	100.27	51.875	59.1347	46.5323	79.8565	68.4582
1	1576344	1577311	Peak_merge_356	1336.11	822.414	1330.52	920.339	258.758	424.696	591.333	402.679	307.229	373.089	354.563	454.916
1	1580947	1582125	Peak_merge_357	1441.34	817.472	1713.58	1666.37	142.763	153.944	161.974	169.242	377.918	591.625	705.932	726.54
1	1592802	1594228	Peak_merge_358	922.554	748.278	1238.52	1306.6	319.432	321.392	385.652	246.406	401.708	456.183	599.722	516.749
1	1594999	1596149	Peak_merge_359	764.309	726.532	785.575	549.415	1186.72	1473.27	1258.51	1138.01	262.368	377.244	215.613	242.916
1	1596822	1597363	Peak_merge_360	247.972	299.509	206.125	217.535	242.697	273.453	350.943	380.633	129.145	108.852	86.245	101.583
1	1598539	1599152	Peak_merge_361	205.556	216.477	222.933	181.279	139.194	169.473	152.975	125.148	167.888	168.68	149.332	163.416
1	1599166	1599701	Peak_merge_362	142.747	187.811	166.315	185.462	119.564	130.987	116.981	97.2656	117.59	138.766	86.245	57.4165
1	1604547	1604663	Peak_merge_363	71.7814	65.2396	61.9259	61.356	39.2598	49.9642	48.8493	51.2265	46.8999	46.5323	26.3527	33.1249
1	1605958	1606230	Peak_merge_364	119.908	98.8478	110.582	131.079	73.166	64.8185	48.8493	55.7656	57.0956	39.0539	36.734	52.9999
1	1607396	1608088	Peak_merge_365	172.928	210.546	251.242	232.874	108.857	101.954	299.523	161.461	143.419	152.061	136.555	123.666
1	1610999	1611900	Peak_merge_366	501.654	417.138	1302.21	797.628	194.515	203.908	257.101	209.445	103.316	81.4315	79.8565	75.0831
1	1616010	1616856	Peak_merge_367	353.197	380.564	442.328	347.219	146.332	108.031	124.694	138.117	260.329	266.73	289.879	322.416
1	1617408	1617845	Peak_merge_368	146.826	180.892	144.199	136.656	76.7351	71.5704	69.4174	86.8906	84.9636	64.8128	64.6838	41.9582
1	1618635	1619499	Peak_merge_369	242.262	232.292	289.283	251.002	137.409	182.302	170.972	171.836	137.981	141.259	122.979	139.125
1	1622797	1623221	Peak_merge_370	96.2523	109.721	92.0042	115.74	87.4423	91.151	102.841	140.711	48.2593	52.3488	35.9354	22.0833
1	1624067	1624914	Peak_merge_371	427.426	350.91	462.675	383.475	174.885	228.215	326.519	193.234	197.795	203.579	170.893	231.874
1	1626977	1627225	Peak_merge_372	95.4366	120.594	113.236	151.995	87.4423	63.4681	86.1289	78.4609	78.8463	64.8128	49.511	50.7915
1	1629669	1630097	Peak_merge_373	186.795	174.961	372.44	271.918	58.8897	108.031	97.6985	143.305	91.081	102.205	126.972	147.958
1	1630820	1631428	Peak_merge_374	167.218	219.442	199.048	209.168	107.072	125.586	101.555	118.016	123.707	132.949	78.2594	70.6665
1	1635670	1636277	Peak_merge_375	132.143	173.972	129.16	147.812	121.349	150.568	101.555	110.883	91.7607	75.615	71.0723	72.8748
1	1636869	1637129	Peak_merge_376	37.5221	54.3663	44.2328	52.9892	35.6907	49.9642	48.8493	89.4843	22.4304	14.1259	27.1512	6.62498
1	1640549	1641087	Peak_merge_377	152.535	146.295	137.122	121.317	69.597	85.7494	69.4174	84.9453	56.4159	66.4747	71.8709	68.4582
1	1648991	1649535	Peak_merge_378	103.594	167.053	117.659	145.023	94.5805	72.2456	61.7043	69.3828	85.6433	92.2336	77.4608	77.2915
1	1650082	1650703	Peak_merge_379	155.798	176.938	136.237	179.885	78.5196	92.5013	78.4159	90.1328	93.1202	79.7696	69.4752	57.4165
1	1651633	1652008	Peak_merge_380	64.4401	121.583	81.3884	97.6118	46.398	59.4169	61.7043	53.8203	64.5724	34.0683	41.5254	33.1249
1	1658476	1659180	Peak_merge_381	121.539	125.537	132.698	115.74	62.4588	135.038	101.555	95.9687	67.9709	92.2336	87.8422	81.7081
1	1661454	1661996	Peak_merge_382	164.771	160.134	99.0815	133.868	91.0114	93.1765	82.2724	96.6171	68.6506	83.9243	92.6336	110.416
1	1665241	1665853	Peak_merge_383	185.163	171.007	140.66	188.251	87.4423	104.655	120.838	79.1093	110.793	122.147	88.6407	90.5414
1	1666927	1667347	Peak_merge_384	122.355	117.629	122.083	103.19	91.0114	89.1254	73.2739	73.9218	67.9709	80.6006	63.8852	46.3749
1	1667563	1668016	Peak_merge_385	116.645	133.445	149.507	142.234	32.1217	42.5371	55.2768	51.875	59.8144	73.1222	74.2666	72.8748
1	1670995	1671285	Peak_merge_386	81.5698	85.9976	74.3111	94.8229	41.0444	49.9642	51.4203	55.1172	59.8144	38.2229	44.7197	22.0833
1	1675091	1675833	Peak_merge_387	128.065	203.627	154.815	153.39	151.686	153.269	228.82	285.312	107.394	93.0646	52.7053	83.9165
1	1676142	1676816	Peak_merge_388	416.006	301.486	322.015	387.658	140.978	213.361	111.839	158.867	133.903	130.457	96.6264	119.25
1	1677710	1677968	Peak_merge_389	85.6483	92.917	87.5809	86.4561	37.4753	33.0844	73.2739	47.9843	38.7434	50.6869	35.9354	39.7499
1	1683099	1685298	Peak_merge_390	522.047	576.283	484.791	550.809	406.875	517.872	426.788	378.039	331.698	253.435	265.922	134.708
1	1689396	1689878	Peak_merge_391	149.273	136.41	118.544	128.29	44.6134	84.399	71.9884	70.6796	75.4477	77.2768	60.691	59.6248
1	1697398	1699994	Peak_merge_392	1820.64	1381.89	2395.65	1593.86	1684.6	1869.61	3380.88	1938.18	804.096	618.215	762.63	989.331
1	1705954	1706247	Peak_merge_393	66.8872	80.0668	53.0794	48.8059	48.1825	70.8952	77.1304	68.7343	44.1811	27.4208	31.144	11.0416
1	1706529	1707327	Peak_merge_394	149.273	176.938	123.852	146.418	183.807	247.796	174.829	162.109	101.956	71.4603	79.8565	61.8332
1	1712710	1713193	Peak_merge_395	123.986	113.675	122.083	138.051	76.7351	65.4936	116.981	59.0078	73.4086	63.1509	49.511	57.4165
1	1714709	1715067	Peak_merge_396	161.508	140.364	84.0423	82.2728	83.8733	93.1765	46.2782	81.0546	108.074	68.1365	47.1153	68.4582
1	1715151	1715468	Peak_merge_397	64.4401	87.9746	75.1958	83.6672	42.8289	50.6394	59.1333	77.8125	80.2057	47.3632	43.9211	41.9582
1	1716726	1717893	Peak_merge_398	221.87	364.749	206.125	249.607	674.555	861.545	599.046	933.101	164.49	130.457	120.583	134.708
1	1718693	1719161	Peak_merge_399	131.327	159.145	102.62	101.795	99.9341	87.775	116.981	69.3828	78.8463	69.7984	63.0866	41.9582
1	1721829	1722308	Peak_merge_400	61.993	70.182	99.9661	83.6672	185.592	338.271	277.669	327.461	32.626	29.0827	40.7268	22.0833
1	1724022	1724284	Peak_merge_401	64.4401	92.917	47.7714	71.1171	66.0279	175.55	136.264	188.047	23.7898	22.4352	23.957	15.4583
1	1725763	1726807	Peak_merge_402	822.223	592.099	1106.7	874.322	983.28	1353.76	869.003	1170.43	373.84	415.467	337.793	558.707
1	1729587	1730466	Peak_merge_403	500.023	411.207	685.608	570.332	253.404	313.964	390.794	298.93	218.187	201.086	203.634	174.458
1	1740243	1741159	Peak_merge_404	184.348	258.981	377.748	351.402	947.589	1144.45	1081.11	1152.27	100.597	104.698	79.8565	37.5416
1	1741801	1742571	Peak_merge_405	208.003	266.889	374.209	251.002	574.621	854.793	538.627	708.742	118.269	127.964	87.0436	66.2498
1	1742649	1744203	Peak_merge_406	757.783	808.575	834.231	557.781	467.549	424.021	406.22	313.195	390.833	381.398	301.059	214.208
1	1748973	1750092	Peak_merge_407	662.347	661.292	619.259	442.042	1493.66	1717.69	1442.34	862.421	246.734	220.197	126.972	154.583
1	1752462	1753275	Peak_merge_408	266.733	253.05	201.702	309.569	223.067	264	113.125	184.805	462.882	513.517	270.714	284.874
1	1753340	1753629	Peak_merge_409	84.8326	71.1704	98.1968	83.6672	157.039	287.632	251.959	322.273	84.2839	54.8416	39.9283	52.9999
1	1757571	1759611	Peak_merge_410	2266.01	1882.06	3579.32	3164.02	3387.05	4100.44	4009.5	4161.67	768.751	572.513	458.376	817.081
1	1767672	1768717	Peak_merge_411	690.896	678.096	1188.98	937.073	187.376	219.437	244.246	228.25	393.552	411.312	411.261	476.999
1	1768857	1770631	Peak_merge_412	1274.12	1091.28	2033.82	1913.19	515.731	678.568	820.153	760.617	513.18	705.463	691.557	640.415
1	1771676	1772180	Peak_merge_413	150.088	136.41	178.701	195.224	126.702	207.959	263.529	145.25	86.3231	69.7984	61.4895	66.2498
1	1774989	1776625	Peak_merge_414	1025.33	915.331	1174.82	1024.92	431.858	455.08	530.914	403.328	482.593	502.715	499.103	435.041
1	1776755	1777010	Peak_merge_415	119.908	137.399	174.277	80.8783	58.8897	56.041	46.2782	44.7422	42.8217	59.8272	48.7125	30.9166
1	1777103	1777416	Peak_merge_416	139.484	126.525	200.817	147.812	94.5805	71.5704	24.4246	75.2187	80.2057	59.8272	75.0651	68.4582
1	1777450	1777983	Peak_merge_417	220.238	190.776	253.012	177.096	94.5805	121.535	88.7	142.008	86.3231	92.2336	87.0436	64.0415
1	1783649	1784532	Peak_merge_418	234.105	267.878	398.095	370.925	235.559	265.351	376.653	250.945	198.475	186.96	181.274	183.291
1	1785615	1785879	Peak_merge_419	93.8053	102.802	105.274	86.4561	44.6134	56.7161	42.4217	48.6328	81.5651	80.6006	63.0866	35.3332
1	1789351	1789585	Peak_merge_420	63.6244	97.8594	106.159	139.445	41.0444	49.289	21.8536	39.5547	44.1811	26.5899	48.7125	35.3332
1	1790591	1791761	Peak_merge_421	336.883	371.668	513.1	402.997	251.62	153.269	281.526	202.312	229.062	194.438	184.469	114.833
1	1792117	1792887	Peak_merge_422	188.426	235.258	194.624	191.04	160.608	187.703	214.68	179.617	158.372	140.428	117.389	88.3331
1	1793468	1794007	Peak_merge_423	121.539	187.811	98.1968	107.373	148.117	333.545	120.838	145.898	81.5651	83.9243	59.8924	57.4165
1	1794739	1795400	Peak_merge_424	146.01	140.364	129.16	136.656	251.62	372.031	289.239	186.101	125.066	107.19	67.878	50.7915
1	1795498	1796350	Peak_merge_425	170.481	218.454	130.929	143.629	421.151	588.768	353.514	318.383	101.956	99.712	83.0508	61.8332
1	1804436	1804995	Peak_merge_426	234.921	251.074	217.625	244.029	265.896	297.76	221.107	176.375	203.913	141.259	93.4321	55.2082
1	1806419	1806806	Peak_merge_427	141.931	135.422	132.698	153.39	164.177	229.565	242.961	221.766	94.4796	78.9387	61.4895	55.2082
1	1807570	1809392	Peak_merge_428	703.132	669.2	999.661	1213.17	1265.24	1602.91	1302.22	1455.74	330.339	320.74	341.786	311.374
1	1813288	1813832	Peak_merge_429	205.556	163.099	330.861	199.407	67.8124	64.8185	66.8463	70.6796	78.1665	82.2624	99.0221	66.2498
1	1815865	1816124	Peak_merge_430	115.013	142.341	129.16	126.895	76.7351	70.8952	107.983	84.2968	53.697	54.8416	60.691	37.5416
1	1816247	1818571	Peak_merge_431	837.722	874.803	1038.59	836.672	2203.9	2663.63	2209.79	2534.09	362.285	375.582	289.081	370.999
1	1819124	1819406	Peak_merge_432	88.0954	103.79	182.239	131.079	37.4753	58.7417	52.7058	66.1406	36.0246	31.5755	39.1297	28.7083
1	1819893	1820543	Peak_merge_433	281.416	162.11	478.599	315.147	85.6578	68.8696	154.261	160.164	76.1274	83.9243	96.6264	110.416
1	1822589	1822863	Peak_merge_434	30.9965	36.5737	54.8487	32.0724	35.6907	41.1867	133.693	62.8984	25.8289	19.9424	21.5613	11.0416
1	1828479	1828675	Peak_merge_435	35.075	46.4585	68.1185	64.1449	41.0444	37.8108	53.9913	53.1718	29.9072	31.5755	36.734	22.0833
1	1828839	1829138	Peak_merge_436	39.9692	55.3548	47.7714	80.8783	39.2598	41.1867	92.5565	73.9218	46.2202	27.4208	30.3455	30.9166
1	1834571	1836153	Peak_merge_437	982.916	1000.34	1743.66	1121.14	273.034	328.819	196.683	167.297	367.043	283.348	215.613	269.416
1	1840620	1842050	Peak_merge_438	501.654	581.225	491.869	596.826	290.88	322.742	196.683	293.094	381.317	252.604	180.476	207.583
1	1843863	1844348	Peak_merge_439	127.249	130.479	178.701	129.684	117.779	127.611	43.7072	99.8593	70.01	92.2336	55.101	41.9582
1	1846248	1847220	Peak_merge_440	376.037	500.17	668.8	373.714	108.857	135.714	159.403	113.476	314.705	298.305	201.238	196.541
1	1849804	1850989	Peak_merge_441	529.388	561.456	1112.9	623.321	144.548	144.491	156.832	129.039	220.905	227.676	208.426	216.416
1	1852289	1852814	Peak_merge_442	129.696	181.88	147.738	178.49	114.21	118.159	55.2768	144.601	72.0492	83.0934	85.4465	37.5416
1	1853266	1853872	Peak_merge_443	303.44	191.765	544.948	369.53	71.3815	76.2967	149.119	119.312	123.027	143.752	214.814	94.9581
1	1859349	1859592	Peak_merge_444	61.993	73.1474	78.7344	72.5116	42.8289	33.7596	34.7087	34.3672	40.1028	45.7013	35.9354	11.0416
1	1870750	1871153	Peak_merge_445	92.9896	137.399	83.1577	135.262	53.5361	40.5115	34.7087	44.0937	79.526	51.5179	59.0938	55.2082
1	1875947	1876402	Peak_merge_446	111.751	119.606	125.621	96.2173	42.8289	42.5371	55.2768	47.3359	71.3695	49.0251	64.6838	28.7083
1	1876521	1876809	Peak_merge_447	88.0954	130.479	111.467	92.0339	41.0444	37.8108	30.8522	35.0156	36.7043	39.0539	40.7268	48.5832
1	1881669	1882715	Peak_merge_448	206.372	223.396	249.473	230.085	151.686	141.79	368.94	525.883	125.746	148.737	126.173	88.3331
1	1886562	1886810	Peak_merge_449	84.8326	87.9746	107.928	90.6395	23.199	33.7596	25.7101	23.3437	44.1811	45.7013	32.7412	13.25
1	1886861	1887252	Peak_merge_450	113.382	147.283	104.389	142.234	39.2598	69.5448	59.1333	26.5859	82.9245	61.4891	40.7268	17.6666
1	1891591	1891834	Peak_merge_451	83.2012	105.767	99.0815	89.245	73.166	64.1433	70.7029	45.3906	57.0956	58.1653	52.7053	41.9582
1	1892152	1892878	Peak_merge_452	184.348	244.154	200.817	211.957	169.531	206.609	191.54	151.734	133.903	132.118	82.2522	103.791
1	1901954	1902842	Peak_merge_453	253.682	372.656	377.748	422.519	237.343	231.591	348.372	236.68	148.177	142.921	152.526	165.625
1	1904073	1905042	Peak_merge_454	345.04	397.368	344.131	316.541	167.747	133.013	92.5565	113.476	256.93	225.183	169.296	165.625
1	1905111	1905981	Peak_merge_455	429.057	420.103	650.222	278.891	89.2269	81.6983	107.983	75.2187	142.059	132.949	128.569	110.416
1	1910172	1910440	Peak_merge_456	97.068	126.525	128.275	117.134	39.2598	40.5115	55.2768	46.6875	81.5651	47.3632	30.3455	52.9999
1	1911125	1912029	Peak_merge_457	293.651	444.815	581.219	435.07	60.6743	61.4425	71.9884	66.789	88.3622	69.7984	57.4967	103.791
1	1922987	1923708	Peak_merge_458	271.627	313.348	386.595	299.808	80.3042	85.7494	88.7	55.1172	65.2521	53.1797	78.2594	46.3749
1	1931230	1932847	Peak_merge_459	631.35	775.956	1024.43	886.873	626.373	568.512	619.614	725.601	282.759	241.802	260.332	337.874
1	1933062	1934899	Peak_merge_460	1483.75	1534.12	1767.54	1231.3	779.843	1050.6	1433.34	953.203	545.806	501.884	392.096	443.874
1	1938790	1939184	Peak_merge_461	265.102	258.981	207.01	239.846	126.702	222.813	125.98	262.617	40.7825	27.4208	29.5469	13.25
1	1939407	1940578	Peak_merge_462	901.346	772.99	1034.16	769.738	621.019	875.049	703.172	885.765	120.309	125.471	107.806	90.5414
1	1940736	1941822	Peak_merge_463	441.293	572.329	491.869	384.869	1459.75	1933.08	1741.86	1663.24	176.724	151.23	122.979	108.208
1	1942160	1942413	Peak_merge_464	120.723	102.802	116.775	92.0339	98.1496	137.739	109.268	127.742	41.4623	66.4747	46.3168	24.2916
1	1942711	1943020	Peak_merge_465	84.0169	134.433	132.698	97.6118	226.636	312.614	296.952	263.265	42.8217	47.3632	37.5326	26.4999
1	1947075	1947699	Peak_merge_466	488.603	442.838	386.595	396.025	48.1825	81.6983	75.8449	98.5624	89.7216	85.5862	70.2737	68.4582
1	1948239	1949286	Peak_merge_467	295.283	342.014	313.168	249.607	646.003	815.632	725.026	652.976	148.856	119.654	92.6336	66.2498
1	1950973	1952816	Peak_merge_468	772.466	980.571	989.93	603.798	349.769	390.936	403.649	433.156	299.072	218.536	213.217	156.791
1	1954249	1954850	Peak_merge_469	233.29	244.154	168.085	207.774	160.608	171.499	158.117	161.461	102.636	95.5574	85.4465	88.3331
1	1960490	1961358	Peak_merge_470	302.624	398.357	468.868	322.119	96.365	95.2021	93.842	74.5703	94.4796	100.543	75.0651	61.8332
1	1961675	1962081	Peak_merge_471	130.512	162.11	181.354	165.94	94.5805	62.1177	95.1275	53.1718	70.6897	47.3632	54.3024	33.1249
1	1962500	1962645	Peak_merge_472	63.6244	89.9515	84.0423	62.7504	46.398	41.8619	44.9927	31.125	38.0637	38.2229	19.1656	22.0833
1	1963383	1963880	Peak_merge_473	171.297	208.569	165.431	131.079	144.548	163.397	167.116	223.062	80.2057	64.8128	65.4823	68.4582
1	1966116	1966610	Peak_merge_474	115.829	161.122	147.738	164.546	46.398	62.7929	124.694	79.7578	106.035	73.1222	81.4536	52.9999
1	1972056	1972981	Peak_merge_475	194.136	315.325	134.468	214.746	121.349	94.5269	116.981	129.039	128.465	93.0646	80.6551	75.0831
1	1976947	1977223	Peak_merge_476	59.5459	70.182	55.7333	80.8783	69.597	62.7929	59.1333	116.07	48.9391	26.5899	26.3527	33.1249
1	1978476	1979083	Peak_merge_477	120.723	116.64	95.5428	202.196	119.564	121.535	132.407	165.351	54.3767	61.4891	31.144	66.2498
1	1981651	1981877	Peak_merge_478	78.307	74.1359	69.0032	76.695	26.7681	40.5115	41.1362	25.289	25.8289	29.0827	33.5397	35.3332
1	1985900	1986399	Peak_merge_479	128.88	130.479	153.93	124.106	67.8124	46.5883	64.2753	51.2265	63.8927	44.0395	56.6981	48.5832
1	1988572	1989217	Peak_merge_480	115.013	154.203	120.313	171.518	91.0114	72.9208	75.8449	117.367	127.785	132.118	92.6336	192.125
1	1995127	1996947	Peak_merge_481	716.998	463.596	711.263	432.281	415.797	307.888	525.772	301.523	293.634	214.381	254.742	178.875
1	2002812	2004571	Peak_merge_482	537.545	525.871	469.752	535.47	521.085	409.842	500.062	483.086	268.485	260.082	221.203	216.416
1	2007194	2008013	Peak_merge_483	300.177	355.852	345.016	290.046	115.995	135.714	177.4	197.773	102.636	83.9243	111.001	123.666
1	2013124	2014286	Peak_merge_484	485.34	444.815	480.368	482.481	237.343	188.379	258.387	271.695	212.069	191.946	182.073	154.583
1	2014555	2015127	Peak_merge_485	293.651	256.016	329.977	188.251	165.962	140.44	169.687	145.25	172.646	114.669	111.799	130.291
1	2020212	2021167	Peak_merge_486	222.686	274.797	197.278	224.507	151.686	99.2533	113.125	100.508	134.582	124.64	112.598	75.0831
1	2021497	2021821	Peak_merge_487	81.5698	77.1013	92.0042	112.951	44.6134	41.1867	48.8493	38.9062	51.6579	40.7157	51.1082	28.7083
1	2029000	2029542	Peak_merge_488	82.3855	172.984	96.4275	108.767	66.0279	68.8696	68.1319	56.414	72.7289	73.9531	52.7053	48.5832
1	2029974	2030782	Peak_merge_489	169.665	206.592	149.507	232.874	107.072	99.9285	106.697	94.0234	111.472	125.471	126.972	64.0415
1	2039365	2039937	Peak_merge_490	131.327	148.272	126.506	119.923	105.288	125.586	104.126	98.5624	85.6433	103.867	57.4967	70.6665
1	2040679	2041334	Peak_merge_491	176.191	147.283	150.392	175.701	105.288	120.184	125.98	121.258	84.9636	97.2192	73.468	64.0415
1	2043794	2044391	Peak_merge_492	109.304	158.157	109.697	119.923	82.0887	76.2967	92.5565	67.4375	120.988	75.615	83.0508	26.4999
1	2045455	2045816	Peak_merge_493	61.1773	125.537	61.9259	54.3837	57.1052	57.3913	41.1362	58.3593	63.8927	41.5467	47.9139	55.2082
1	2061810	2063181	Peak_merge_494	386.641	277.762	344.131	302.596	201.653	213.361	224.964	228.25	241.976	206.072	182.073	176.666
1	2066050	2066238	Peak_merge_495	60.3616	49.4239	51.31	66.9338	33.9062	38.486	68.1319	35.664	39.4231	34.8992	36.734	22.0833
1	2066294	2067570	Peak_merge_496	297.73	238.223	352.978	234.268	149.901	206.609	181.256	185.453	149.536	142.921	148.533	108.208
1	2082380	2082983	Peak_merge_497	174.559	145.306	168.085	115.74	110.641	122.21	93.842	109.586	41.4623	69.7984	47.9139	72.8748
1	2084079	2084737	Peak_merge_498	133.774	171.995	125.621	125.501	126.702	129.637	95.1275	133.578	103.316	54.8416	90.2379	61.8332
1	2089787	2090759	Peak_merge_499	331.173	256.016	262.743	302.596	192.73	226.189	212.109	191.937	120.309	124.64	109.403	108.208
1	2094357	2094786	Peak_merge_500	88.9111	113.675	88.4656	73.906	101.719	172.849	141.406	159.516	46.2202	49.0251	35.9354	22.0833
1	2095621	2096187	Peak_merge_501	115.829	172.984	111.467	114.345	140.978	172.849	131.122	186.101	62.5332	61.4891	60.691	57.4165
1	2099534	2099865	Peak_merge_502	94.6209	113.675	98.1968	89.245	35.6907	59.4169	53.9913	48.6328	50.2985	37.392	44.7197	26.4999
1	2099947	2100753	Peak_merge_503	172.112	180.892	128.275	248.213	94.5805	120.184	120.838	130.336	163.81	78.1078	98.2235	86.1248
1	2100898	2101141	Peak_merge_504	92.9896	85.9976	61.9259	72.5116	24.9835	41.1867	64.2753	27.2344	50.2985	44.8704	33.5397	37.5416
1	2107898	2108342	Peak_merge_505	96.2523	139.375	121.198	112.951	66.0279	48.6138	56.5623	46.6875	85.6433	92.2336	51.9067	64.0415
1	2110875	2111104	Peak_merge_506	53.0204	62.2741	49.5407	54.3837	48.1825	50.6394	41.1362	22.0469	28.5478	29.0827	14.3742	30.9166
1	2120113	2121366	Peak_merge_507	2202.38	1669.54	2494.73	1524.14	1211.7	1135	1735.43	1107.53	916.248	903.225	803.357	1285.25
1	2122240	2122746	Peak_merge_508	303.44	265.901	322.899	251.002	178.454	152.593	218.536	178.969	189.639	189.453	166.9	267.208
1	2125895	2126471	Peak_merge_509	230.842	174.961	214.971	184.068	71.3815	87.775	164.545	132.281	117.59	120.485	100.619	143.541
1	2144104	2144502	Peak_merge_510	110.935	133.445	85.8116	121.317	74.9506	74.9463	78.4159	62.8984	100.597	70.6294	77.4608	48.5832
1	2145453	2147563	Peak_merge_511	1863.05	1320.61	2596.47	1547.84	724.522	746.763	1100.39	828.703	556.682	700.477	710.723	611.707
1	2159188	2160093	Peak_merge_512	399.692	370.679	202.586	343.036	164.177	153.944	161.974	147.844	218.187	321.571	121.382	185.5
1	2164178	2164692	Peak_merge_513	254.498	174.961	175.162	188.251	133.84	97.2277	146.548	81.0546	63.8927	55.6725	81.4536	35.3332
1	2166470	2166801	Peak_merge_514	85.6483	127.514	58.3873	69.7227	37.4753	45.9131	48.8493	49.2812	76.8071	39.0539	34.3383	46.3749
1	2168227	2168788	Peak_merge_515	159.061	170.018	161.892	128.29	85.6578	105.33	149.119	73.9218	101.277	90.5718	91.835	52.9999
1	2175407	2175739	Peak_merge_516	134.59	140.364	115.005	105.978	94.5805	100.604	88.7	98.5624	53.697	49.0251	47.1153	24.2916
1	2176159	2177102	Peak_merge_517	575.883	530.813	190.201	362.558	158.824	147.867	142.691	142.656	155.653	140.428	109.403	50.7915
1	2177364	2177691	Peak_merge_518	115.013	154.203	127.39	99.0062	105.288	61.4425	75.8449	79.7578	72.0492	68.9675	46.3168	24.2916
1	2178616	2178884	Peak_merge_519	97.8837	120.594	75.1958	87.8506	55.3207	64.1433	88.7	55.7656	48.2593	54.8416	72.6694	35.3332
1	2179543	2180212	Peak_merge_520	222.686	275.785	180.47	232.874	149.901	145.166	209.538	127.094	130.504	140.428	93.4321	83.9165
1	2202794	2203046	Peak_merge_521	79.9384	83.0322	85.8116	97.6118	42.8289	50.6394	50.1348	46.039	40.7825	42.3776	42.324	22.0833
1	2203377	2204001	Peak_merge_522	172.112	186.822	184.008	121.317	69.597	88.4502	106.697	75.2187	89.0419	69.7984	81.4536	61.8332
1	2206559	2207182	Peak_merge_523	99.5151	154.203	86.6963	136.656	39.2598	51.9898	41.1362	48.6328	129.145	132.949	129.368	106
1	2208675	2209118	Peak_merge_524	68.5186	108.733	89.3503	92.0339	51.7516	41.8619	59.1333	43.4453	89.7216	113.007	81.4536	83.9165
1	2212753	2212997	Peak_merge_525	57.0988	59.3087	43.3481	93.4284	35.6907	40.5115	23.1391	31.7734	44.1811	47.3632	57.4967	75.0831
1	2214129	2214937	Peak_merge_526	158.245	175.949	142.43	168.729	117.779	78.9975	92.5565	71.9765	171.287	219.366	196.447	178.875
1	2230924	2231615	Peak_merge_527	113.382	316.313	33.6169	85.0617	137.409	135.714	24.4246	47.3359	115.551	178.651	37.5326	39.7499
1	2239652	2240167	Peak_merge_528	155.798	115.652	144.199	136.656	98.1496	39.1612	57.8478	62.8984	64.5724	61.4891	59.8924	81.7081
1	2244722	2245496	Peak_merge_529	172.112	200.661	155.699	192.435	105.288	93.8517	183.827	114.773	133.223	130.457	117.389	114.833
1	2249440	2250138	Peak_merge_530	283.863	171.007	188.432	164.546	201.653	193.105	145.262	191.289	55.0564	77.2768	87.0436	94.9581
1	2253556	2253858	Peak_merge_531	161.508	146.295	157.469	132.473	89.2269	108.706	137.549	108.937	67.9709	91.4027	93.4321	119.25
1	2257216	2258456	Peak_merge_532	1318.98	1040.87	1302.21	1048.63	851.224	814.957	717.313	816.382	801.377	993.797	723.5	1183.66
1	2263828	2264479	Peak_merge_533	331.989	374.633	172.508	363.952	119.564	149.893	154.261	147.195	174.006	213.55	86.245	200.958
1	2264611	2265202	Peak_merge_534	234.105	242.177	154.815	218.929	82.0887	126.936	89.9855	166	115.551	95.5574	68.6766	154.583
1	2269778	2270423	Peak_merge_535	146.826	143.329	180.47	140.84	89.2269	82.3735	84.8434	97.2656	128.465	171.172	111.799	143.541
1	2271094	2271833	Peak_merge_536	153.351	217.465	126.506	146.418	99.9341	93.1765	151.69	156.273	122.348	107.19	88.6407	99.3747
1	2273086	2273339	Peak_merge_537	53.8361	109.721	56.618	64.1449	49.967	42.5371	44.9927	40.2031	63.8927	35.7301	31.144	39.7499
1	2276375	2276676	Peak_merge_538	70.9657	95.8824	73.4264	94.8229	87.4423	44.5627	110.554	51.875	61.1738	58.1653	70.2737	52.9999
1	2277726	2278669	Peak_merge_539	192.505	245.143	219.395	259.368	167.747	143.816	191.54	132.93	171.287	138.766	134.958	147.958
1	2283392	2284005	Peak_merge_540	62.8087	108.733	76.9651	107.373	55.3207	47.2635	69.4174	43.4453	95.1593	100.543	130.166	61.8332
1	2288822	2289178	Peak_merge_541	83.2012	156.18	74.3111	68.3282	46.398	45.2379	47.5637	55.1172	80.2057	83.9243	73.468	68.4582
1	2289485	2290493	Peak_merge_542	170.481	251.074	255.666	199.407	123.133	126.936	300.809	119.961	767.392	801.851	713.119	934.123
1	2292114	2292524	Peak_merge_543	119.908	92.917	105.274	92.0339	48.1825	70.22	61.7043	59.0078	57.0956	60.6581	67.878	61.8332
1	2298841	2299253	Peak_merge_544	114.198	82.0437	84.0423	94.8229	51.7516	55.3658	34.7087	49.2812	84.2839	83.0934	75.8637	66.2498
1	2299970	2300802	Peak_merge_545	89.7268	110.71	121.198	121.317	85.6578	66.844	69.4174	65.4922	464.241	427.1	348.174	532.207
1	2309031	2309252	Peak_merge_546	72.5971	91.9285	52.1947	66.9338	26.7681	27.0077	48.8493	35.664	37.384	40.7157	34.3383	37.5416
1	2311689	2312039	Peak_merge_547	90.5425	81.0552	44.2328	80.8783	62.4588	37.8108	17.9971	34.3672	52.3376	49.0251	43.1225	50.7915
1	2315339	2316044	Peak_merge_548	124.802	248.108	124.736	189.646	94.5805	74.2711	64.2753	71.9765	107.394	127.964	129.368	66.2498
1	2319103	2319324	Peak_merge_549	66.0715	122.571	70.7725	47.4114	60.6743	42.5371	37.2797	42.1484	86.3231	74.784	87.0436	79.4998
1	2320141	2321611	Peak_merge_550	267.549	367.714	253.896	334.669	198.084	129.637	140.12	153.68	1412.44	1646.91	1431.03	2285.62
1	2327979	2328956	Peak_merge_551	450.265	331.14	487.445	457.381	121.349	128.287	210.823	183.508	211.39	250.942	384.908	348.916
1	2333968	2334191	Peak_merge_552	66.0715	112.687	58.3873	82.2728	42.8289	43.2123	30.8522	39.5547	63.2129	54.0107	54.3024	72.8748
1	2338157	2339216	Peak_merge_553	306.702	398.357	199.932	214.746	132.056	112.082	169.687	105.047	608.34	704.632	302.656	315.791
1	2340540	2341558	Peak_merge_554	219.423	259.97	292.821	330.486	133.84	122.21	104.126	125.797	216.827	209.395	210.023	132.5
1	2345771	2346082	Peak_merge_555	70.15	83.0322	61.0413	75.3005	48.1825	39.8363	29.5667	30.4765	51.6579	92.2336	43.1225	28.7083
1	2350748	2351012	Peak_merge_556	54.6518	120.594	68.1185	87.8506	51.7516	44.5627	56.5623	44.7422	78.1665	83.9243	57.4967	48.5832
1	2351403	2351867	Peak_merge_557	151.72	179.903	104.389	108.767	71.3815	51.3146	69.4174	43.4453	87.0028	80.6006	77.4608	79.4998
1	2352488	2352808	Peak_merge_558	389.904	332.129	628.99	595.432	155.255	172.174	350.943	402.031	344.613	210.226	550.211	594.04
1	2356673	2357804	Peak_merge_559	228.395	305.44	297.244	262.157	512.162	583.366	658.179	708.093	148.856	147.075	154.922	163.416
1	2361299	2362910	Peak_merge_560	809.172	501.159	1000.55	665.154	219.498	301.136	352.229	321.625	402.388	486.096	516.672	379.832
1	2366738	2367906	Peak_merge_561	507.364	297.532	519.293	391.841	260.542	224.839	218.536	200.367	267.805	386.384	395.29	185.5
1	2373909	2375520	Peak_merge_562	5474.96	3726.56	6140.4	3894.71	2253.87	2348.99	4246.03	2301.3	1650.33	2093.12	1695.35	2093.49
1	2378244	2378669	Peak_merge_563	53.0204	64.2511	46.8868	44.6225	383.676	318.016	614.472	527.828	42.142	54.8416	39.9283	39.7499
1	2383823	2384696	Peak_merge_564	137.853	157.168	110.582	136.656	99.9341	70.8952	98.984	72.625	373.84	256.758	315.433	351.124
1	2386484	2387215	Peak_merge_565	98.6994	144.318	91.1196	97.6118	85.6578	68.1944	83.5579	73.2734	472.398	391.37	243.562	430.624
1	2391569	2392191	Peak_merge_566	201.477	127.514	120.313	108.767	44.6134	54.6906	38.5652	49.9297	57.7753	66.4747	79.058	99.3747
1	2393216	2394213	Peak_merge_567	122.355	154.203	138.006	186.857	101.719	101.279	89.9855	127.094	283.439	283.348	222.8	293.708
1	2403171	2404235	Peak_merge_568	185.163	266.889	128.275	221.718	210.575	199.857	149.119	518.101	152.935	135.442	116.591	130.291
1	2404343	2406556	Peak_merge_569	459.238	587.156	498.061	503.398	198.084	217.412	227.535	271.047	418.021	363.118	353.764	525.582
1	2411375	2412040	Peak_merge_570	159.877	143.329	98.1968	199.407	58.8897	97.9029	84.8434	136.172	159.732	175.327	111.001	183.291
1	2413353	2413999	Peak_merge_571	142.747	170.018	153.045	154.784	101.719	113.432	132.407	96.6171	125.746	99.712	94.2307	130.291
1	2419424	2419818	Peak_merge_572	106.041	111.698	82.273	94.8229	44.6134	49.289	57.8478	50.5781	108.074	81.4315	92.6336	97.1664
1	2424511	2426083	Peak_merge_573	317.306	546.629	588.296	200.801	105.288	169.473	92.5565	127.094	270.524	478.618	399.283	187.708
1	2430508	2431379	Peak_merge_574	206.372	247.12	213.202	239.846	112.426	120.859	160.688	160.164	176.724	161.201	165.303	187.708
1	2433217	2433770	Peak_merge_575	207.187	210.546	255.666	177.096	74.9506	44.5627	59.1333	69.3828	129.145	147.075	155.72	196.541
1	2435634	2436771	Peak_merge_576	346.672	362.772	345.016	297.019	115.995	128.962	181.256	151.086	423.459	466.985	394.491	894.373
1	2439745	2440088	Peak_merge_577	116.645	134.433	67.2339	105.978	66.0279	44.5627	55.2768	47.9843	57.7753	73.1222	70.2737	64.0415
1	2447363	2447630	Peak_merge_578	79.9384	72.1589	47.7714	79.4839	37.4753	31.0588	50.1348	44.7422	50.2985	39.8848	35.1369	46.3749
1	2448139	2448538	Peak_merge_579	112.566	140.364	86.6963	83.6672	80.3042	54.0154	62.9898	83.6484	69.3303	82.2624	63.8852	81.7081
1	2451409	2451780	Peak_merge_580	62.8087	157.168	76.0804	104.584	78.5196	47.9387	53.9913	57.0625	61.1738	54.8416	47.1153	64.0415
1	2456317	2457035	Peak_merge_581	110.935	141.352	86.6963	145.023	57.1052	69.5448	70.7029	499.945	79.526	71.4603	68.6766	44.1666
1	2459465	2460354	Peak_merge_582	301.808	306.428	192.855	271.918	110.641	95.2021	102.841	119.312	167.888	169.51	163.706	123.666
1	2460754	2461164	Peak_merge_583	103.594	171.995	121.198	185.462	74.9506	46.5883	102.841	285.312	106.714	103.867	119.785	106
1	2467567	2467905	Peak_merge_584	75.0442	137.399	107.043	117.134	103.503	78.9975	70.7029	92.7265	63.8927	59.8272	80.6551	97.1664
1	2473437	2474657	Peak_merge_585	305.887	381.553	333.515	303.991	258.758	172.174	349.658	660.757	184.881	182.805	158.914	161.208
1	2485784	2486088	Peak_merge_586	93.8053	166.064	106.159	126.895	62.4588	50.6394	47.5637	67.4375	93.1202	65.6437	80.6551	72.8748
1	2488106	2488602	Peak_merge_587	217.791	178.915	199.932	182.673	135.625	114.107	93.842	141.359	125.066	148.737	114.195	112.625
1	2489093	2489397	Peak_merge_588	96.2523	128.502	130.929	125.501	39.2598	63.4681	69.4174	57.0625	98.5578	83.0934	90.2379	106
1	2492916	2493450	Peak_merge_589	70.9657	107.744	70.7725	108.767	62.4588	55.3658	51.4203	46.6875	161.771	150.399	118.188	108.208
1	2497014	2497491	Peak_merge_590	122.355	122.571	135.352	175.701	71.3815	74.2711	88.7	81.7031	67.9709	66.4747	52.7053	77.2915
1	2506986	2507272	Peak_merge_591	119.908	153.214	100.851	90.6395	44.6134	67.5192	56.5623	57.0625	70.01	54.8416	67.878	66.2498
1	2507750	2509289	Peak_merge_592	281.416	374.633	262.743	370.925	182.023	170.824	161.974	166	735.445	897.408	574.967	598.457
1	2511150	2511529	Peak_merge_593	111.751	147.283	91.1196	114.345	82.0887	71.5704	77.1304	95.3203	84.9636	84.7552	53.5039	145.75
1	2512428	2513371	Peak_merge_594	318.122	277.762	328.207	312.358	171.316	161.371	260.958	155.625	163.13	142.09	150.13	101.583
1	2513488	2513923	Peak_merge_595	173.744	156.18	108.813	177.096	60.6743	60.0921	71.9884	71.9765	68.6506	75.615	71.8709	22.0833
1	2518285	2518970	Peak_merge_596	221.87	303.463	276.897	230.085	107.072	103.304	98.984	112.828	136.622	142.921	113.396	90.5414
1	2519614	2519996	Peak_merge_597	134.59	127.514	141.545	126.895	110.641	76.2967	133.693	75.8671	102.636	91.4027	63.0866	97.1664
1	2524662	2525389	Peak_merge_598	467.395	469.527	760.804	361.164	124.918	92.5013	138.835	158.867	154.974	128.795	141.346	119.25
1	2525826	2526945	Peak_merge_599	1836.14	1620.12	1387.14	1100.22	405.09	507.069	295.667	511.617	289.556	383.06	202.836	267.208
1	2529311	2529795	Peak_merge_600	211.266	192.753	181.354	129.684	267.681	263.325	313.664	292.445	135.262	96.3883	117.389	214.208
1	2532784	2534208	Peak_merge_601	916.844	807.587	1253.56	571.726	1083.21	997.934	935.849	922.078	186.24	190.284	184.469	125.875
1	2535579	2536155	Peak_merge_602	343.409	403.299	398.98	270.524	128.487	165.422	137.549	116.719	70.01	67.3056	57.4967	44.1666
1	2540844	2542153	Peak_merge_603	5571.22	3821.46	5438.87	4677	2898.09	2970.85	4506.99	2790.87	2090.11	2475.35	1987.63	3471.49
1	2546024	2546715	Peak_merge_604	230.027	256.016	410.48	246.818	85.6578	116.808	89.9855	94.0234	248.774	315.755	331.405	527.79
1	2547220	2547827	Peak_merge_605	300.993	293.578	559.987	285.863	214.144	282.23	204.396	309.305	137.301	213.55	164.504	329.041
1	2549206	2549972	Peak_merge_606	311.597	297.532	630.76	224.507	123.133	157.995	260.958	154.328	386.754	261.744	421.642	448.291
1	2553894	2554803	Peak_merge_607	461.685	579.248	697.109	423.914	476.471	521.248	473.066	527.179	471.038	493.575	329.807	468.165
1	2555177	2556155	Peak_merge_608	918.476	790.783	1478.26	578.698	879.777	1045.2	658.179	988.218	294.314	232.661	295.469	273.833
1	2558271	2559074	Peak_merge_609	438.845	288.636	908.542	334.669	69.597	70.8952	41.1362	79.1093	333.057	297.474	257.138	304.749
1	2560477	2560935	Peak_merge_610	101.962	106.756	132.698	107.373	60.6743	49.289	46.2782	51.2265	196.436	99.712	162.907	192.125
1	2561879	2562125	Peak_merge_611	148.457	156.18	104.389	103.19	28.5526	40.5115	29.5667	30.4765	40.1028	56.5035	36.734	55.2082
1	2564751	2565660	Peak_merge_612	389.088	406.265	555.564	370.925	198.084	300.461	366.369	462.984	134.582	116.331	111.799	134.708
1	2566212	2567774	Peak_merge_613	990.257	895.561	1295.14	850.617	387.245	346.374	429.359	483.734	346.652	336.528	379.318	421.791
1	2575810	2577292	Peak_merge_614	1900.58	1485.68	2220.49	1400.03	1566.82	1974.94	1582.46	1673.62	903.333	1125.91	969.458	1570.12
1	2580002	2580308	Peak_merge_615	122.355	135.422	151.276	111.556	121.349	113.432	208.252	267.805	55.0564	61.4891	46.3168	57.4165
1	2580739	2581052	Peak_merge_616	269.18	159.145	202.586	101.795	101.719	87.0998	84.8434	119.312	79.526	51.5179	47.9139	81.7081
1	2582365	2582948	Peak_merge_617	220.238	245.143	248.588	224.507	67.8124	73.596	80.9869	90.7812	70.01	71.4603	68.6766	41.9582
1	2586896	2587477	Peak_merge_618	152.535	147.283	143.314	174.307	94.5805	76.2967	98.984	93.3749	74.768	88.079	87.0436	52.9999
1	2593839	2594460	Peak_merge_619	182.716	162.11	153.045	140.84	119.564	95.2021	111.839	88.8359	89.7216	93.8955	103.813	61.8332
1	2594541	2595862	Peak_merge_620	346.672	360.795	276.013	355.586	208.791	192.43	237.819	151.734	207.311	220.197	166.9	150.166
1	2600769	2601525	Peak_merge_621	422.531	367.714	328.207	324.908	622.804	570.537	943.562	651.031	357.527	284.179	297.865	298.124
1	2601658	2602163	Peak_merge_622	52.2047	33.6083	45.1175	43.2281	103.503	49.289	249.388	84.9453	59.1347	32.4064	54.3024	94.9581
1	2602216	2602664	Peak_merge_623	154.983	136.41	128.275	139.445	96.365	108.706	154.261	137.469	87.0028	87.248	74.2666	110.416
1	2602712	2602996	Peak_merge_624	88.0954	127.514	82.273	105.978	55.3207	72.2456	39.8507	101.805	52.3376	63.1509	55.8996	48.5832
1	2606140	2606391	Peak_merge_625	59.5459	102.802	43.3481	78.0894	57.1052	48.6138	65.5608	56.414	46.2202	57.3344	40.7268	26.4999
1	2607934	2608708	Peak_merge_626	152.535	184.845	159.238	171.518	317.648	202.558	230.106	358.586	190.998	119.654	94.2307	90.5414
1	2609408	2610254	Peak_merge_627	103.594	170.018	94.6582	136.656	351.554	418.619	263.529	448.07	92.4404	95.5574	74.2666	50.7915
1	2618164	2619203	Peak_merge_628	206.372	292.59	165.431	257.974	135.625	135.714	119.552	108.937	203.913	236.816	119.785	269.416
1	2619726	2620086	Peak_merge_629	99.5151	174.961	89.3503	100.401	98.1496	83.7238	105.412	85.5937	87.0028	90.5718	74.2666	55.2082
1	2621390	2621828	Peak_merge_630	115.013	174.961	95.5428	125.501	115.995	102.629	129.836	114.773	84.2839	54.0107	69.4752	24.2916
1	2621939	2623186	Peak_merge_631	304.255	419.115	278.667	253.791	883.346	1030.34	1082.4	1090.02	176.724	207.733	197.246	154.583
1	2625634	2626231	Peak_merge_632	98.6994	157.168	100.851	96.2173	105.288	81.6983	77.1304	311.25	84.2839	68.9675	67.878	33.1249
1	2631295	2632160	Peak_merge_633	155.798	196.707	184.008	195.224	205.222	161.371	127.265	178.969	98.5578	120.485	79.058	97.1664
1	2633164	2634290	Peak_merge_634	261.023	245.143	282.205	251.002	198.084	307.212	209.538	311.898	187.6	161.201	171.692	225.249
1	2642747	2643279	Peak_merge_635	159.877	119.606	111.467	72.5116	48.1825	77.6471	145.262	92.0781	70.6897	75.615	73.468	81.7081
1	2643389	2644210	Peak_merge_636	218.607	205.604	157.469	158.968	87.4423	106.68	131.122	120.609	152.935	128.795	116.591	86.1248
1	2667453	2667679	Peak_merge_637	47.3105	86.9861	29.1936	46.017	30.3371	26.3325	17.9971	11.0234	30.5869	21.6043	18.367	0
1	2680251	2680664	Peak_merge_638	43.232	85.0091	51.31	64.1449	155.255	78.3223	89.9855	36.9609	33.9855	24.928	35.1369	15.4583
1	2692821	2693093	Peak_merge_639	37.5221	100.825	46.8868	66.9338	35.6907	41.8619	43.7072	29.1797	30.5869	44.0395	35.9354	33.1249
1	2711675	2712146	Peak_merge_640	128.065	94.8939	68.1185	93.4284	39.2598	38.486	32.1377	53.1718	65.2521	38.2229	63.0866	22.0833
1	2714567	2714965	Peak_merge_641	94.6209	126.525	79.619	107.373	62.4588	53.3402	79.7014	44.7422	99.9172	96.3883	79.058	88.3331
1	2715351	2716679	Peak_merge_642	265.917	379.576	239.742	348.613	242.697	149.217	201.825	156.273	248.774	280.025	254.742	264.999
1	2717115	2717754	Peak_merge_643	123.17	208.569	110.582	185.462	112.426	81.0231	84.8434	81.0546	149.536	131.287	102.216	117.041
1	2720548	2721455	Peak_merge_644	131.327	190.776	171.623	172.912	119.564	66.844	75.8449	64.8437	139.34	216.043	159.713	136.916
1	2725741	2726140	Peak_merge_645	104.409	124.548	71.6571	75.3005	87.4423	40.5115	32.1377	63.5468	61.1738	52.3488	58.2953	39.7499
1	2737647	2738326	Peak_merge_646	78.307	135.422	84.0423	157.573	85.6578	60.7673	32.1377	49.2812	190.319	211.888	163.706	189.916
1	2743441	2744411	Peak_merge_647	175.375	269.855	115.005	231.479	78.5196	94.5269	113.125	84.9453	143.419	142.921	109.403	103.791
1	2752616	2753355	Peak_merge_648	217.791	240.2	160.123	234.268	94.5805	85.7494	59.1333	84.9453	103.316	126.302	97.425	81.7081
1	2758294	2759269	Peak_merge_649	586.487	448.769	398.98	384.869	151.686	193.105	272.527	250.297	305.189	338.19	289.081	503.499
1	2768678	2769333	Peak_merge_650	183.532	192.753	158.353	184.068	55.3207	45.2379	66.8463	55.1172	61.8535	43.2085	58.2953	59.6248
1	2770897	2771252	Peak_merge_651	38.3378	59.3087	30.963	52.9892	30.3371	22.2813	33.4232	18.1562	76.1274	76.4459	91.0364	90.5414
1	2782582	2783143	Peak_merge_652	163.14	172.984	93.7735	158.968	44.6134	59.4169	46.2782	44.7422	106.714	124.64	114.993	139.125
1	2790874	2791401	Peak_merge_653	48.9419	105.767	38.9249	75.3005	58.8897	41.8619	23.1391	32.4219	122.348	128.795	142.943	81.7081
1	2801177	2801593	Peak_merge_654	81.5698	180.892	74.3111	68.3282	10.7072	39.8363	41.1362	28.5312	48.2593	48.1941	55.101	50.7915
1	2803472	2803760	Peak_merge_655	59.5459	121.583	42.4635	66.9338	74.9506	47.9387	53.9913	39.5547	57.0956	41.5467	56.6981	46.3749
1	2809597	2809944	Peak_merge_656	182.716	171.995	99.0815	139.445	67.8124	36.4604	47.5637	35.0156	50.2985	64.8128	56.6981	61.8332
1	2811317	2813048	Peak_merge_657	1453.57	1003.31	1369.45	799.022	585.328	294.384	278.955	314.492	644.364	685.52	618.888	991.539
1	2826347	2828896	Peak_merge_658	2122.45	1773.33	1888.74	1415.37	972.573	561.085	545.055	739.867	1287.37	1344.45	1214.62	1645.2
1	2844756	2844999	Peak_merge_659	43.232	71.1704	30.0783	62.7504	35.6907	26.3325	43.7072	37.6094	50.2985	63.9819	26.3527	19.8749
1	2853660	2853854	Peak_merge_660	89.7268	98.8478	57.5026	82.2728	57.1052	31.734	64.2753	31.7734	44.8608	44.8704	31.144	30.9166
1	2854081	2854760	Peak_merge_661	262.655	251.074	168.085	379.291	144.548	72.2456	84.8434	136.172	148.856	137.104	86.245	154.583
1	2855279	2856867	Peak_merge_662	1691.76	1359.16	795.306	1349.83	135.625	147.867	138.835	130.336	416.662	494.405	301.059	483.624
1	2862313	2862972	Peak_merge_663	270.812	197.696	189.316	277.496	33.9062	55.3658	42.4217	45.3906	74.768	92.2336	60.691	86.1248
1	2863722	2864859	Peak_merge_664	358.091	355.852	378.633	298.413	101.719	112.757	125.98	110.883	155.653	140.428	124.576	139.125
1	2881375	2882729	Peak_merge_665	910.319	768.048	748.419	1109.99	203.437	214.036	244.246	304.117	317.424	354.809	364.146	662.498
1	2892020	2892288	Peak_merge_666	91.3582	98.8478	38.9249	51.5948	23.199	32.4092	33.4232	22.0469	54.3767	40.7157	31.144	24.2916
1	2894380	2894866	Peak_merge_667	33.4436	79.0783	34.5016	124.106	39.2598	41.1867	141.406	32.4219	40.7825	29.9136	45.5182	35.3332
1	2900731	2901247	Peak_merge_668	144.379	173.972	86.6963	110.162	49.967	39.8363	25.7101	40.2031	121.668	113.838	114.195	123.666
1	2907539	2908572	Peak_merge_669	303.44	352.887	309.63	312.358	114.21	115.458	116.981	140.711	163.13	172.003	156.519	174.458
1	2913530	2913850	Peak_merge_670	79.1227	109.721	62.8106	82.2728	37.4753	31.0588	46.2782	42.1484	47.5796	41.5467	47.9139	24.2916
1	2919511	2920467	Peak_merge_671	701.5	507.089	713.917	408.575	130.271	98.5781	120.838	106.992	332.378	265.899	333.002	258.374
1	2925109	2926065	Peak_merge_672	537.545	394.403	313.168	301.202	83.8733	68.8696	55.2768	53.8203	152.935	163.694	133.36	150.166
1	2928801	2929042	Peak_merge_673	146.826	103.79	78.7344	79.4839	62.4588	33.0844	35.9942	27.8828	34.6652	33.2373	27.1512	4.41666
1	2929590	2929926	Peak_merge_674	188.426	169.03	123.852	72.5116	42.8289	48.6138	39.8507	29.8281	50.2985	78.9387	59.0938	39.7499
1	2931290	2931966	Peak_merge_675	252.866	274.797	179.585	188.251	135.625	112.082	114.41	92.7265	117.59	95.5574	118.188	92.7498
1	2932557	2933178	Peak_merge_676	183.532	179.903	128.275	161.757	149.901	134.363	120.838	245.109	129.824	72.2912	113.396	61.8332
1	2933417	2934286	Peak_merge_677	225.133	207.58	176.047	196.618	126.702	131.662	230.106	188.695	271.884	191.946	236.375	207.583
1	2934668	2934998	Peak_merge_678	135.406	125.537	128.275	133.868	69.597	63.4681	83.5579	88.8359	122.348	88.079	86.245	189.916
1	2939014	2939431	Peak_merge_679	50.5733	79.0783	20.3471	85.0617	51.7516	22.9565	16.7116	33.0703	126.426	111.345	87.8422	46.3749
1	2942543	2943493	Peak_merge_680	119.092	158.157	115.005	202.196	194.515	177.576	179.971	256.781	285.478	184.467	192.454	161.208
1	2964629	2965821	Peak_merge_681	203.109	239.212	181.354	199.407	535.361	473.31	582.335	343.023	157.013	152.892	122.979	99.3747
1	2966886	2967325	Peak_merge_682	47.3105	85.9976	58.3873	76.695	48.1825	83.7238	186.398	113.476	51.6579	44.8704	28.7483	33.1249
1	2971036	2971892	Peak_merge_683	115.013	254.039	129.16	199.407	148.117	123.56	109.268	138.117	125.746	94.7264	87.8422	81.7081
1	2973080	2974078	Peak_merge_684	174.559	202.638	162.777	164.546	494.317	691.397	581.049	727.546	49.6188	34.8992	67.0795	59.6248
1	2974258	2974971	Peak_merge_685	46.4948	92.917	62.8106	101.795	340.847	432.798	251.959	417.594	59.8144	44.8704	54.3024	59.6248
1	2980010	2981210	Peak_merge_686	285.494	295.555	160.123	199.407	365.83	413.893	298.238	529.773	131.184	118.823	83.8493	52.9999
1	2985339	2987499	Peak_merge_687	716.183	949.928	801.498	847.828	246.266	230.241	177.4	433.156	307.908	352.316	225.994	333.457
1	2987941	2988516	Peak_merge_688	238.184	263.924	213.202	225.901	57.1052	52.665	48.8493	80.4062	97.8781	98.0502	75.8637	119.25
1	2990555	2991156	Peak_merge_689	94.6209	145.306	83.1577	107.373	214.144	160.696	200.539	262.617	55.0564	61.4891	64.6838	26.4999
1	2992956	2993257	Peak_merge_690	43.232	54.3663	49.5407	79.4839	53.5361	80.3479	118.267	88.1875	50.9782	44.8704	59.0938	30.9166
1	2998764	2999588	Peak_merge_691	93.8053	123.56	74.3111	145.023	71.3815	98.5781	164.545	307.359	79.526	74.784	78.2594	81.7081
1	3013550	3014187	Peak_merge_692	71.7814	82.0437	62.8106	85.0617	108.857	128.287	80.9869	213.984	53.0173	63.9819	55.8996	48.5832
1	3020403	3020819	Peak_merge_693	140.3	95.8824	120.313	115.74	69.597	68.8696	79.7014	57.7109	79.526	68.1365	120.583	112.625
1	3024754	3025695	Peak_merge_694	81.5698	138.387	84.927	149.207	256.973	302.486	169.687	191.289	91.7607	91.4027	87.0436	86.1248
1	3034019	3034331	Peak_merge_695	73.4128	109.721	63.6952	59.9615	37.4753	27.0077	60.4188	28.5312	59.1347	49.0251	56.6981	46.3749
1	3034861	3035213	Peak_merge_696	109.304	77.1013	51.31	101.795	5.35361	29.7085	2.57101	17.5078	25.8289	21.6043	25.5541	30.9166
1	3038565	3039846	Peak_merge_697	230.842	346.956	207.894	345.825	182.023	154.619	206.967	137.469	186.92	183.636	179.677	114.833
1	3045983	3046380	Peak_merge_698	39.1535	33.6083	23.0011	43.2281	69.597	93.1765	89.9855	92.0781	14.9536	20.7733	25.5541	19.8749
1	3046467	3047427	Peak_merge_699	62.8087	86.9861	40.6942	80.8783	337.278	498.292	389.509	323.57	65.2521	49.0251	39.9283	41.9582
1	3049412	3049911	Peak_merge_700	66.0715	66.2281	56.618	87.8506	69.597	47.2635	53.9913	59.0078	148.856	124.64	111.001	167.833
1	3054242	3054915	Peak_merge_701	59.5459	70.182	56.618	96.2173	478.256	584.716	456.355	636.117	76.1274	58.1653	24.7555	33.1249
1	3055447	3056102	Peak_merge_702	69.3343	94.8939	61.9259	82.2728	298.018	493.566	150.404	233.437	99.2375	96.3883	104.612	70.6665
1	3056572	3057128	Peak_merge_703	110.119	136.41	92.8889	147.812	108.857	122.885	86.1289	100.508	116.91	110.514	65.4823	103.791
1	3061958	3062535	Peak_merge_704	35.075	73.1474	39.8095	62.7504	76.7351	85.0742	59.1333	176.375	36.7043	28.2517	38.3311	13.25
1	3066596	3066983	Peak_merge_705	93.8053	66.2281	50.4254	96.2173	87.4423	140.44	168.401	164.055	25.8289	43.2085	35.1369	22.0833
1	3067773	3069339	Peak_merge_706	624.825	580.237	496.292	507.581	192.73	196.481	186.398	158.867	276.642	305.784	199.641	262.791
1	3079946	3080935	Peak_merge_707	168.849	172.984	122.967	188.251	165.962	256.573	221.107	296.984	119.629	110.514	109.403	117.041
1	3081190	3082266	Peak_merge_708	140.3	187.811	141.545	161.757	301.587	334.895	218.536	380.633	116.91	132.118	100.619	112.625
1	3094262	3094499	Peak_merge_709	40.7849	63.2626	46.0021	62.7504	30.3371	42.5371	91.271	31.125	27.1884	29.0827	20.7627	19.8749
1	3095220	3095990	Peak_merge_710	365.433	310.382	257.435	186.857	135.625	125.586	131.122	146.547	143.419	129.626	122.18	81.7081
1	3096377	3097356	Peak_merge_711	532.651	484.354	360.94	295.624	123.133	151.918	123.409	127.094	204.592	197.762	168.497	141.333
1	3100916	3101789	Peak_merge_712	249.604	256.016	187.547	157.573	485.394	625.903	510.346	689.289	125.066	107.19	129.368	86.1248
1	3106097	3106604	Peak_merge_713	72.5971	88.9631	72.5418	89.245	144.548	209.31	120.838	256.133	52.3376	52.3488	46.3168	30.9166
1	3107922	3108546	Peak_merge_714	60.3616	94.8939	56.618	124.106	287.311	357.852	235.248	299.578	58.455	49.856	44.7197	41.9582
1	3114579	3114763	Peak_merge_715	12.2355	17.7926	17.6931	33.4669	23.199	39.1612	34.7087	68.7343	12.2348	14.9568	15.1727	13.25
1	3119223	3122201	Peak_merge_716	5027.96	3325.24	5563.6	3106.84	1968.34	1630.59	2060.67	1377.93	2304.89	2278.42	1981.24	2201.7
1	3127220	3127617	Peak_merge_717	75.0442	100.825	73.4264	124.106	55.3207	42.5371	44.9927	48.6328	50.2985	83.9243	35.9354	30.9166
1	3127898	3128474	Peak_merge_718	127.249	187.811	123.852	135.262	73.166	79.6727	97.6985	94.6718	95.1593	120.485	100.619	66.2498
1	3128646	3129001	Peak_merge_719	100.331	85.9976	70.7725	86.4561	58.8897	46.5883	43.7072	51.2265	61.8535	51.5179	28.7483	33.1249
1	3132082	3132789	Peak_merge_720	127.249	189.788	153.045	143.629	112.426	137.064	92.5565	112.828	69.3303	80.6006	96.6264	77.2915
1	3134527	3134846	Peak_merge_721	42.4163	63.2626	33.6169	75.3005	55.3207	41.1867	167.116	69.3828	40.7825	19.9424	50.3096	59.6248
1	3157392	3157944	Peak_merge_722	107.672	153.214	163.661	128.29	87.4423	72.2456	46.2782	66.789	78.1665	83.0934	79.8565	83.9165
1	3159384	3159514	Peak_merge_723	46.4948	54.3663	33.6169	39.0447	33.9062	24.9821	55.2768	16.8594	31.2666	39.0539	31.144	33.1249
1	3159795	3161019	Peak_merge_724	265.102	193.742	185.778	216.14	60.6743	93.8517	60.4188	76.5156	185.561	222.69	290.678	218.624
1	3166263	3166639	Peak_merge_725	97.068	109.721	87.5809	80.8783	39.2598	41.8619	59.1333	50.5781	89.7216	54.0107	46.3168	46.3749
1	3179896	3180373	Peak_merge_726	150.904	114.664	95.5428	71.1171	57.1052	35.7852	32.1377	34.3672	84.9636	79.7696	89.4393	52.9999
1	3191366	3191593	Peak_merge_727	75.0442	107.744	87.5809	97.6118	55.3207	46.5883	52.7058	36.9609	40.1028	54.0107	42.324	24.2916
1	3194996	3196092	Peak_merge_728	884.216	451.735	843.077	637.265	203.437	245.77	141.406	246.406	288.876	444.549	557.399	468.165
1	3196819	3197204	Peak_merge_729	146.826	127.514	176.931	125.501	49.967	41.8619	11.5696	65.4922	31.2666	24.928	33.5397	37.5416
1	3202990	3203759	Peak_merge_730	261.839	174.961	269.82	262.157	46.398	68.8696	53.9913	62.25	59.1347	62.32	80.6551	46.3749
1	3209287	3209706	Peak_merge_731	66.0715	83.0322	64.5799	83.6672	51.7516	50.6394	59.1333	115.422	31.9463	44.0395	36.734	70.6665
1	3216589	3216834	Peak_merge_732	85.6483	64.2511	77.8497	83.6672	55.3207	35.7852	38.5652	34.3672	49.6188	44.8704	44.7197	19.8749
1	3225221	3225892	Peak_merge_733	173.744	192.753	155.699	172.912	128.487	99.9285	134.978	76.5156	107.394	112.176	122.979	77.2915
1	3247515	3248240	Peak_merge_734	62.8087	79.0783	46.8868	105.978	153.47	188.379	75.8449	119.312	44.8608	46.5323	52.7053	59.6248
1	3258693	3259411	Peak_merge_735	30.9965	53.3778	27.4243	54.3837	89.2269	185.003	113.125	175.726	45.5405	44.0395	50.3096	30.9166
1	3288355	3288530	Peak_merge_736	48.1262	67.2165	52.1947	59.9615	16.0608	46.5883	51.4203	25.9375	27.8681	54.8416	29.5469	22.0833
1	3298980	3299633	Peak_merge_737	91.3582	115.652	141.545	138.051	119.564	178.926	131.122	126.445	72.7289	68.9675	59.0938	59.6248
1	3303252	3303907	Peak_merge_738	73.4128	113.675	76.9651	94.8229	49.967	112.757	93.842	194.531	35.3449	46.5323	49.511	19.8749
1	3304183	3304810	Peak_merge_739	91.3582	123.56	113.236	150.601	117.779	125.586	75.8449	119.961	69.3303	78.9387	64.6838	70.6665
1	3309022	3310052	Peak_merge_740	205.556	248.108	233.549	206.379	148.117	180.952	136.264	261.969	125.746	110.514	111.799	103.791
1	3312409	3312725	Peak_merge_741	70.15	45.47	44.2328	72.5116	55.3207	47.2635	93.842	53.8203	40.1028	25.7589	23.957	35.3332
1	3321860	3322651	Peak_merge_742	318.938	209.557	172.508	115.74	182.023	140.44	77.1304	138.766	243.336	179.482	138.152	121.458
1	3332270	3332665	Peak_merge_743	46.4948	79.0783	47.7714	69.7227	26.7681	39.1612	33.4232	52.5234	83.6042	62.32	69.4752	79.4998
1	3357821	3358637	Peak_merge_744	153.351	229.327	160.123	163.151	96.365	95.2021	118.267	86.8906	120.309	133.78	95.8278	72.8748
1	3362201	3362427	Peak_merge_745	59.5459	74.1359	48.6561	57.1726	39.2598	32.4092	29.5667	23.9922	61.8535	49.0251	43.1225	52.9999
1	3363993	3364901	Peak_merge_746	318.938	282.705	190.201	234.268	121.349	51.9898	56.5623	64.8437	81.5651	95.5574	80.6551	70.6665
1	3394814	3396106	Peak_merge_747	336.883	369.691	347.67	400.208	165.962	137.739	71.9884	139.414	97.8781	110.514	114.993	94.9581
1	3399917	3400326	Peak_merge_748	84.8326	140.364	191.97	174.307	53.5361	63.4681	100.27	95.9687	57.0956	74.784	97.425	68.4582
1	3401143	3402309	Peak_merge_749	795.305	684.027	908.542	648.421	335.493	385.535	264.814	350.804	404.427	402.172	363.347	490.249
1	3402589	3403108	Peak_merge_750	69.3343	76.1128	81.3884	83.6672	133.84	151.243	25.7101	217.875	63.8927	69.7984	53.5039	50.7915
1	3406993	3408636	Peak_merge_751	319.754	458.654	337.054	404.392	414.013	399.714	354.8	604.992	218.866	221.028	172.49	150.166
1	3412228	3412518	Peak_merge_752	81.5698	82.0437	59.272	86.4561	60.6743	33.7596	47.5637	47.9843	49.6188	56.5035	35.9354	35.3332
1	3418076	3419037	Peak_merge_753	85.6483	133.445	44.2328	161.757	280.172	324.092	92.5565	549.875	79.526	83.9243	82.2522	37.5416
1	3435412	3435832	Peak_merge_754	52.2047	132.456	81.3884	94.8229	49.967	37.1356	55.2768	47.3359	57.7753	66.4747	57.4967	59.6248
1	3447458	3447833	Peak_merge_755	110.119	126.525	77.8497	93.4284	74.9506	70.8952	16.7116	69.3828	75.4477	80.6006	49.511	44.1666
1	3451181	3451367	Peak_merge_756	13.0512	48.4354	30.963	71.1171	41.0444	33.7596	28.2811	72.625	14.2739	18.2805	19.9641	35.3332
1	3452252	3452994	Peak_merge_757	107.672	152.226	111.467	124.106	296.233	269.402	77.1304	223.711	86.3231	89.7408	100.619	46.3749
1	3454644	3455860	Peak_merge_758	429.057	425.046	422.866	391.841	449.703	445.627	275.098	341.726	852.355	873.311	743.464	828.123
1	3456797	3457266	Peak_merge_759	51.389	64.2511	56.618	89.245	103.503	85.7494	35.9942	133.578	46.2202	46.5323	47.1153	55.2082
1	3464281	3465318	Peak_merge_760	97.068	211.534	125.621	142.234	581.759	688.021	251.959	636.117	100.597	77.2768	93.4321	68.4582
1	3479522	3479761	Peak_merge_761	32.6279	59.3087	40.6942	68.3282	24.9835	24.9821	28.2811	21.3984	44.8608	38.2229	39.1297	106
1	3488073	3488414	Peak_merge_762	49.7576	73.1474	40.6942	37.6502	33.9062	45.2379	20.5681	40.2031	77.4868	68.1365	53.5039	24.2916
1	3529152	3529532	Peak_merge_763	75.8599	144.318	63.6952	90.6395	66.0279	27.6829	29.5667	34.3672	57.7753	47.3632	58.2953	72.8748
1	3642192	3642941	Peak_merge_764	301.808	317.302	361.824	350.008	205.222	177.576	177.4	151.734	250.813	204.41	224.397	253.958
1	3646338	3647180	Peak_merge_765	101.962	140.364	118.544	170.123	262.327	207.959	299.523	222.414	72.0492	76.4459	78.2594	70.6665
1	3679996	3680226	Peak_merge_766	38.3378	61.2857	37.1556	65.5393	17.8454	38.486	73.2739	20.1016	32.626	44.0395	39.9283	22.0833
1	3703258	3703712	Peak_merge_767	30.9965	60.2972	30.963	71.1171	32.1217	32.4092	21.8536	38.2578	155.653	115.5	150.13	163.416
1	3707575	3708109	Peak_merge_768	77.4913	108.733	79.619	73.906	73.166	68.1944	64.2753	45.3906	114.871	122.978	113.396	94.9581
1	3726583	3727574	Peak_merge_769	129.696	143.329	116.775	157.573	105.288	70.22	69.4174	72.625	192.358	169.51	144.54	125.875
1	3764713	3764942	Peak_merge_770	40.7849	21.7465	18.5778	20.9168	66.0279	59.4169	34.7087	45.3906	43.5014	38.2229	50.3096	44.1666
1	3771929	3772646	Peak_merge_771	49.7576	49.4239	43.3481	80.8783	158.824	181.627	145.262	191.937	46.8999	33.2373	49.511	30.9166
1	3775007	3775876	Peak_merge_772	320.569	213.511	191.97	186.857	94.5805	106.68	69.4174	90.7812	93.7999	102.205	104.612	130.291
1	3776472	3777493	Peak_merge_773	478.815	403.299	374.209	276.102	76.7351	102.629	102.841	130.984	167.208	198.593	176.483	150.166
1	3783411	3783835	Peak_merge_774	22.0238	58.3202	80.5037	181.279	67.8124	57.3913	98.984	95.3203	31.2666	48.1941	67.0795	90.5414
1	3789569	3789945	Peak_merge_775	27.7337	45.47	53.964	68.3282	71.3815	61.4425	105.412	79.7578	36.7043	34.0683	19.9641	19.8749
1	3807154	3807589	Peak_merge_776	30.1808	65.2396	30.963	75.3005	28.5526	25.6573	15.4261	29.8281	114.191	53.1797	54.3024	110.416
1	3855449	3856123	Peak_merge_777	69.3343	88.9631	39.8095	96.2173	60.6743	43.2123	37.2797	46.6875	188.279	183.636	192.454	293.708
1	3862359	3862786	Peak_merge_778	76.6756	67.2165	72.5418	90.6395	39.2598	45.2379	60.4188	50.5781	75.4477	85.5862	79.8565	52.9999
1	3886263	3886878	Peak_merge_779	42.4163	64.2511	47.7714	89.245	64.2433	111.407	35.9942	210.742	55.7361	34.8992	51.9067	19.8749
1	3896837	3897271	Peak_merge_780	120.723	111.698	115.89	138.051	58.8897	47.2635	70.7029	81.7031	67.9709	55.6725	65.4823	55.2082
1	3907895	3908136	Peak_merge_781	48.9419	52.3894	53.0794	32.0724	55.3207	40.5115	38.5652	64.1953	31.2666	19.1115	28.7483	48.5832
1	3913277	3914435	Peak_merge_782	72.5971	132.456	93.7735	184.068	574.621	829.136	502.633	783.312	88.3622	111.345	111.799	94.9581
1	3919405	3920376	Peak_merge_783	60.3616	122.571	88.4656	105.978	101.719	232.941	136.264	231.492	93.7999	111.345	103.015	117.041
1	3921451	3921869	Peak_merge_784	117.46	68.205	141.545	69.7227	33.9062	40.5115	23.1391	33.7187	65.2521	55.6725	116.591	75.0831
1	3943537	3943977	Peak_merge_785	108.488	103.79	130.044	79.4839	23.199	33.7596	14.1406	29.8281	34.6652	32.4064	28.7483	24.2916
1	3953156	3953491	Peak_merge_786	34.2593	34.5967	29.1936	39.0447	24.9835	20.931	17.9971	18.1562	52.3376	89.7408	86.245	59.6248
1	3961547	3962120	Peak_merge_787	63.6244	108.733	137.122	140.84	39.2598	52.665	33.4232	55.1172	114.191	132.949	190.857	170.041
1	3987925	3988535	Peak_merge_788	225.133	219.442	269.82	225.901	114.21	74.2711	56.5623	77.8125	133.903	128.795	161.31	112.625
1	3990447	3990783	Peak_merge_789	41.6006	50.4124	49.5407	58.5671	28.5526	24.9821	12.8551	21.3984	57.7753	45.7013	63.0866	108.208
1	4080063	4080298	Peak_merge_790	14.6826	28.6659	18.5778	33.4669	14.2763	8.10231	0	14.9141	31.2666	36.5611	73.468	28.7083
1	4080513	4080954	Peak_merge_791	44.8634	54.3663	73.4264	71.1171	26.7681	26.3325	12.8551	15.5625	66.6115	68.1365	129.368	50.7915
1	4144777	4145550	Peak_merge_792	79.9384	111.698	61.0413	167.334	526.439	661.688	411.362	576.461	63.2129	62.32	63.0866	55.2082
1	4152041	4152601	Peak_merge_793	146.01	154.203	115.89	126.895	42.8289	54.0154	26.9956	42.7969	80.2057	94.7264	85.4465	125.875
1	4160821	4161419	Peak_merge_794	136.222	168.041	191.086	150.601	32.1217	34.4348	10.2841	33.7187	80.8854	74.784	118.188	72.8748
1	4171102	4171750	Peak_merge_795	91.3582	96.8709	88.4656	114.345	119.564	175.55	218.536	103.102	51.6579	54.0107	60.691	92.7498
1	4182535	4183025	Peak_merge_796	90.5425	106.756	189.316	110.162	26.7681	38.486	28.2811	29.8281	50.9782	82.2624	129.368	48.5832
1	4187540	4188088	Peak_merge_797	188.426	84.0207	73.4264	75.3005	44.6134	38.486	53.9913	31.125	55.0564	53.1797	56.6981	50.7915
1	4195725	4196399	Peak_merge_798	123.986	131.468	118.544	181.279	51.7516	69.5448	52.7058	46.6875	133.223	83.9243	72.6694	90.5414
1	4205777	4206111	Peak_merge_799	53.0204	39.5391	53.0794	59.9615	14.2763	22.2813	7.71304	23.9922	57.0956	44.0395	87.8422	22.0833
1	4209363	4209687	Peak_merge_800	77.4913	97.8594	117.659	75.3005	30.3371	7.42711	15.4261	21.3984	33.9855	22.4352	54.3024	35.3332
1	4231068	4232690	Peak_merge_801	660.715	691.935	633.414	607.982	148.117	189.729	74.5594	165.351	112.152	113.007	123.778	103.791
1	4244231	4245317	Peak_merge_802	1675.44	1431.32	1633.96	1464.18	749.506	837.914	655.608	804.062	773.509	932.307	651.629	839.165
1	4246860	4248086	Peak_merge_803	2994.43	2217.16	3065.33	2917.2	1167.09	1596.83	1286.79	1499.19	2461.23	3255.6	2291.88	4394.57
1	4248918	4249397	Peak_merge_804	261.023	257.993	284.859	249.607	60.6743	73.596	64.2753	87.539	460.163	553.402	393.693	841.373
1	4250018	4250536	Peak_merge_805	358.091	280.728	370.671	471.325	142.763	222.138	282.811	346.265	366.363	411.312	348.174	715.498
1	4254574	4255189	Peak_merge_806	44.0477	73.1474	54.8487	72.5116	53.5361	41.1867	26.9956	46.6875	244.016	254.266	239.57	353.332
1	4257759	4258640	Peak_merge_807	398.876	214.5	416.673	370.925	151.686	172.849	165.83	147.844	135.942	211.888	323.419	176.666
1	4260057	4260237	Peak_merge_808	30.1808	24.712	55.7333	43.2281	17.8454	37.1356	79.7014	31.7734	27.8681	39.8848	63.0866	19.8749
1	4263913	4264499	Peak_merge_809	150.904	131.468	107.928	140.84	57.1052	34.4348	33.4232	52.5234	144.778	120.485	158.914	130.291
1	4265491	4266181	Peak_merge_810	87.2797	139.375	66.3492	131.079	62.4588	64.8185	61.7043	66.789	120.988	167.849	172.49	196.541
1	4298814	4299362	Peak_merge_811	52.2047	85.0091	88.4656	75.3005	73.166	55.3658	97.6985	165.351	31.9463	36.5611	36.734	30.9166
1	4308702	4309409	Peak_merge_812	32.6279	49.4239	31.8476	52.9892	110.641	174.2	125.98	252.242	29.2275	24.928	32.7412	26.4999
1	4316801	4318556	Peak_merge_813	235.737	222.408	200.817	232.874	114.21	117.483	98.984	128.391	1027.72	1388.49	1086.05	1320.58
1	4319175	4320022	Peak_merge_814	160.692	163.099	117.659	157.573	155.255	235.642	185.113	110.883	137.301	167.849	152.526	134.708
1	4320515	4321511	Peak_merge_815	296.098	196.707	384.825	283.074	233.774	274.803	232.677	404.625	125.746	78.9387	127.77	77.2915
1	4323761	4324001	Peak_merge_816	64.4401	59.3087	64.5799	96.2173	49.967	40.5115	65.5608	88.8359	21.071	22.4352	19.9641	11.0416
1	4331077	4331889	Peak_merge_817	215.344	184.845	197.278	160.362	57.1052	45.9131	48.8493	42.1484	190.998	224.352	141.346	172.25
1	4343401	4344358	Peak_merge_818	137.853	128.502	168.969	179.885	203.437	70.8952	55.2768	108.937	413.263	366.442	209.224	262.791
1	4349476	4350084	Peak_merge_819	65.2558	108.733	64.5799	100.401	48.1825	46.5883	39.8507	71.3281	160.411	127.964	93.4321	139.125
1	4354454	4355387	Peak_merge_820	181.901	186.822	191.086	172.912	139.194	264	253.245	418.89	120.988	112.176	87.0436	99.3747
1	4366466	4367527	Peak_merge_821	198.215	227.35	233.549	242.635	876.208	1124.87	1178.81	1211.28	97.1984	93.0646	121.382	97.1664
1	4371911	4373477	Peak_merge_822	891.558	633.615	831.577	932.89	1397.29	1645.44	1302.22	1751.43	510.462	577.499	408.865	825.915
1	4373726	4374843	Peak_merge_823	505.733	468.539	477.714	462.959	667.417	629.954	651.752	836.484	566.877	666.409	537.434	903.206
1	4375602	4376336	Peak_merge_824	160.692	151.237	135.352	178.49	114.21	114.783	119.552	127.742	320.823	398.848	262.728	346.707
1	4380700	4381322	Peak_merge_825	355.644	235.258	417.558	375.108	71.3815	85.7494	88.7	137.469	139.34	184.467	129.368	194.333
1	4382144	4383802	Peak_merge_826	838.537	572.329	708.609	840.856	190.946	188.379	149.119	325.515	699.421	880.79	717.112	1731.33
1	4388298	4388647	Peak_merge_827	36.7064	40.5276	55.7333	54.3837	32.1217	16.2046	23.1391	20.1016	54.3767	83.9243	101.418	90.5414
1	4391984	4392422	Peak_merge_828	83.2012	113.675	80.5037	99.0062	73.166	52.665	56.5623	42.7969	94.4796	109.683	83.0508	132.5
1	4393371	4393677	Peak_merge_829	46.4948	55.3548	40.6942	46.017	19.6299	24.3069	25.7101	38.9062	77.4868	97.2192	73.468	117.041
1	4394307	4395087	Peak_merge_830	183.532	147.283	211.433	147.812	48.1825	64.1433	51.4203	50.5781	119.629	176.158	170.893	189.916
1	4398809	4399712	Peak_merge_831	84.8326	100.825	125.621	118.529	42.8289	60.0921	38.5652	54.4687	268.485	375.582	378.52	565.332
1	4410907	4411490	Peak_merge_832	63.6244	89.9515	65.4645	140.84	48.1825	37.1356	24.4246	47.3359	146.137	112.176	140.547	198.749
1	4428782	4429772	Peak_merge_833	140.3	130.479	111.467	185.462	98.1496	97.9029	91.271	83	431.615	575.006	543.823	1126.25
1	4431674	4432534	Peak_merge_834	135.406	162.11	112.351	179.885	91.0114	91.8261	78.4159	53.1718	211.39	267.561	206.828	267.208
1	4460570	4460905	Peak_merge_835	65.2558	81.0552	63.6952	78.0894	30.3371	43.2123	34.7087	29.1797	61.1738	60.6581	59.0938	106
1	4471809	4472035	Peak_merge_836	35.8907	47.447	46.8868	69.7227	41.0444	27.6829	33.4232	30.4765	53.0173	44.8704	30.3455	11.0416
1	4474805	4475339	Peak_merge_837	47.3105	94.8939	49.5407	99.0062	48.1825	41.8619	55.2768	37.6094	64.5724	55.6725	134.958	88.3331
1	4480579	4482362	Peak_merge_838	155.798	235.258	161.892	302.596	148.117	109.381	89.9855	119.312	437.733	628.186	695.55	832.54
1	4487926	4488192	Peak_merge_839	57.0988	79.0783	101.735	41.8336	33.9062	25.6573	17.9971	27.2344	60.4941	53.1797	65.4823	35.3332
1	4490462	4491569	Peak_merge_840	446.187	468.539	598.027	295.624	73.166	96.5525	82.2724	96.6171	912.849	1037.01	939.911	1651.83
1	4497201	4498423	Peak_merge_841	297.73	225.373	312.284	269.13	71.3815	73.596	57.8478	75.8671	405.107	447.042	521.463	1086.5
1	4499481	4499814	Peak_merge_842	39.1535	37.5622	98.1968	55.7781	26.7681	30.3837	25.7101	14.2656	28.5478	17.4496	41.5254	72.8748
1	4505549	4505768	Peak_merge_843	34.2593	49.4239	28.309	54.3837	49.967	30.3837	79.7014	33.0703	34.6652	32.4064	32.7412	35.3332
1	4508310	4508560	Peak_merge_844	18.7611	33.6083	30.963	32.0724	12.4918	12.8287	12.8551	7.78125	29.2275	68.1365	31.144	11.0416
1	4524031	4525263	Peak_merge_845	858.93	608.903	1119.97	842.25	82.0887	95.2021	69.4174	99.2109	857.793	943.11	714.716	1055.58
1	4536760	4537241	Peak_merge_846	49.7576	72.1589	75.1958	79.4839	42.8289	31.734	12.8551	16.8594	56.4159	52.3488	144.54	88.3331
1	4539172	4540168	Peak_merge_847	197.399	219.442	379.517	280.285	69.597	93.8517	33.4232	49.2812	159.732	226.845	193.253	165.625
1	4543164	4543796	Peak_merge_848	130.512	133.445	163.661	184.068	37.4753	31.0588	25.7101	42.7969	116.91	138.766	136.555	117.041
1	4544185	4544563	Peak_merge_849	79.1227	148.272	109.697	104.584	39.2598	43.8875	48.8493	42.1484	53.697	53.1797	41.5254	48.5832
1	4544830	4545678	Peak_merge_850	212.897	191.765	172.508	198.012	91.0114	73.596	47.5637	75.2187	139.34	83.9243	71.8709	106
1	4551467	4552138	Peak_merge_851	115.829	159.145	155.699	157.573	69.597	61.4425	46.2782	67.4375	87.6825	148.737	105.411	161.208
1	4564033	4564646	Peak_merge_852	83.2012	129.491	60.1566	96.2173	64.2433	42.5371	38.5652	47.3359	140.02	122.978	108.605	170.041
1	4572056	4573097	Peak_merge_853	375.221	328.175	403.403	442.042	82.0887	86.4246	75.8449	75.2187	422.099	492.744	376.923	695.623
1	4573743	4574981	Peak_merge_854	926.633	931.147	950.121	981.695	189.161	177.576	119.552	166.648	358.886	386.384	225.994	333.457
1	4579780	4580705	Peak_merge_855	248.788	234.269	244.165	284.469	94.5805	112.757	79.7014	110.883	178.764	176.158	126.972	165.625
1	4584389	4585512	Peak_merge_856	161.508	218.454	154.815	235.663	87.4423	99.9285	86.1289	101.805	218.866	294.15	201.238	331.249
1	4585599	4585958	Peak_merge_857	62.8087	98.8478	76.0804	108.767	35.6907	45.2379	32.1377	35.0156	76.8071	77.2768	75.8637	46.3749
1	4587282	4588093	Peak_merge_858	106.041	144.318	138.891	129.684	85.6578	68.8696	71.9884	51.875	150.216	201.917	109.403	88.3331
1	4595019	4595329	Peak_merge_859	144.379	134.433	147.738	153.39	44.6134	26.3325	30.8522	29.1797	194.397	173.665	136.555	108.208
1	4598304	4601068	Peak_merge_860	4062.18	3304.48	5341.55	4979.59	405.09	405.115	308.522	370.258	2210.41	3454.19	2314.24	4136.2
1	4602115	4602719	Peak_merge_861	163.955	166.064	175.162	216.14	80.3042	76.9719	77.1304	73.2734	217.507	275.039	360.153	907.623
1	4613285	4614188	Peak_merge_862	272.443	206.592	443.213	394.63	112.426	66.844	84.8434	59.0078	178.764	196.931	235.577	189.916
1	4622088	4622307	Peak_merge_863	22.8395	30.6428	20.3471	89.245	21.4144	31.734	89.9855	19.4531	19.0319	27.4208	22.3598	15.4583
1	4625039	4625762	Peak_merge_864	132.959	176.938	326.438	398.814	58.8897	89.1254	46.2782	104.398	113.511	172.834	158.116	306.958
1	4636056	4637276	Peak_merge_865	752.889	497.205	988.161	775.316	115.995	110.732	125.98	116.07	350.05	457.013	551.01	514.54
1	4638351	4639039	Peak_merge_866	238.999	188.799	353.862	303.991	98.1496	72.2456	46.2782	130.336	54.3767	87.248	105.411	121.458
1	4641805	4642998	Peak_merge_867	447.002	410.219	289.283	366.741	87.4423	95.2021	96.413	90.7812	211.39	235.985	154.922	249.541
1	4653424	4653798	Peak_merge_868	96.2523	59.3087	49.5407	157.573	44.6134	34.4348	28.2811	29.1797	47.5796	54.0107	39.9283	68.4582
1	4671127	4671468	Peak_merge_869	77.4913	67.2165	59.272	75.3005	42.8289	24.3069	28.2811	33.7187	72.0492	59.8272	55.101	136.916
1	4686989	4687163	Peak_merge_870	21.2081	35.5852	16.8085	36.2558	21.4144	18.9054	33.4232	46.6875	16.9927	24.928	12.777	33.1249
1	4689947	4690570	Peak_merge_871	48.9419	72.1589	39.8095	90.6395	128.487	125.586	291.81	149.789	38.0637	24.0971	46.3168	41.9582
1	4698270	4698682	Peak_merge_872	77.4913	88.9631	59.272	107.373	51.7516	35.7852	59.1333	42.1484	90.4013	64.8128	53.5039	41.9582
1	4718685	4718931	Peak_merge_873	59.5459	60.2972	56.618	76.695	42.8289	30.3837	32.1377	27.8828	72.0492	39.0539	37.5326	35.3332
1	4722572	4723064	Peak_merge_874	114.198	143.329	131.814	112.951	62.4588	62.7929	59.1333	49.9297	76.1274	101.374	91.0364	39.7499
1	4727849	4728327	Peak_merge_875	87.2797	151.237	100.851	104.584	53.5361	51.9898	51.4203	64.1953	70.01	107.19	126.972	114.833
1	4728918	4730321	Peak_merge_876	251.235	267.878	216.741	235.663	92.7959	128.962	104.126	146.547	227.703	272.546	277.901	329.041
1	4738161	4738694	Peak_merge_877	75.8599	67.2165	82.273	73.906	85.6578	108.031	177.4	141.359	48.9391	46.5323	61.4895	66.2498
1	4743863	4744541	Peak_merge_878	65.2558	64.2511	51.31	73.906	60.6743	45.9131	38.5652	38.2578	82.2448	137.104	118.986	121.458
1	4745281	4745678	Peak_merge_879	66.8872	64.2511	55.7333	80.8783	30.3371	26.3325	35.9942	35.0156	100.597	89.7408	99.0221	141.333
1	4754944	4755404	Peak_merge_880	76.6756	115.652	96.4275	78.0894	28.5526	48.6138	38.5652	50.5781	64.5724	105.529	116.591	136.916
1	4757624	4758072	Peak_merge_881	65.2558	63.2626	68.1185	73.906	44.6134	32.4092	15.4261	23.9922	50.9782	63.9819	98.2235	66.2498
1	4766190	4766594	Peak_merge_882	62.8087	53.3778	72.5418	65.5393	26.7681	51.9898	82.2724	66.789	66.6115	68.9675	91.0364	83.9165
1	4770142	4770725	Peak_merge_883	142.747	127.514	130.044	139.445	58.8897	53.3402	69.4174	73.2734	116.23	117.162	91.835	123.666
1	4770792	4771029	Peak_merge_884	57.0988	50.4124	55.7333	83.6672	14.2763	24.3069	20.5681	38.9062	46.2202	57.3344	69.4752	90.5414
1	4773199	4773527	Peak_merge_885	49.7576	66.2281	66.3492	52.9892	17.8454	30.3837	19.2826	33.7187	76.1274	47.3632	66.2809	108.208
1	4778147	4778838	Peak_merge_886	189.242	155.191	156.584	345.825	98.1496	91.151	100.27	125.148	116.23	146.244	127.77	209.791
1	4779464	4779736	Peak_merge_887	52.2047	72.1589	68.1185	72.5116	39.2598	45.2379	53.9913	59.0078	45.5405	67.3056	82.2522	68.4582
1	4785368	4785621	Peak_merge_888	40.7849	57.3318	57.5026	59.9615	28.5526	43.8875	56.5623	63.5468	43.5014	54.8416	51.9067	68.4582
1	4787749	4788365	Peak_merge_889	82.3855	121.583	80.5037	89.245	73.166	85.7494	138.835	170.539	63.8927	55.6725	67.878	110.416
1	4795763	4796369	Peak_merge_890	189.242	171.995	237.088	184.068	71.3815	64.8185	59.1333	84.9453	135.942	206.072	174.087	240.708
1	4797511	4798136	Peak_merge_891	180.269	161.122	187.547	210.563	149.901	142.466	155.546	226.953	102.636	172.003	137.353	311.374
1	4799083	4799713	Peak_merge_892	163.955	133.445	141.545	198.012	66.0279	60.0921	28.2811	55.1172	91.081	86.4171	95.8278	130.291
1	4801059	4801793	Peak_merge_893	69.3343	114.664	115.005	136.656	69.597	74.2711	51.4203	90.7812	219.546	186.129	229.987	373.207
1	4805687	4805915	Peak_merge_894	54.6518	57.3318	42.4635	52.9892	30.3371	29.0333	14.1406	22.0469	59.8144	39.0539	71.0723	106
1	4807029	4807595	Peak_merge_895	111.751	90.94	133.583	129.684	60.6743	66.1688	95.1275	71.9765	99.2375	112.176	122.979	167.833
1	4816379	4817500	Peak_merge_896	146.826	150.249	246.819	211.957	285.526	352.45	489.778	463.633	126.426	143.752	163.706	194.333
1	4820817	4821045	Peak_merge_897	51.389	51.4009	69.0032	52.9892	42.8289	28.3581	23.1391	70.6796	23.7898	24.928	30.3455	44.1666
1	4835513	4836127	Peak_merge_898	187.611	157.168	146.853	142.234	53.5361	49.9642	46.2782	68.7343	114.871	123.809	150.13	238.499
1	4839500	4840302	Peak_merge_899	139.484	156.18	152.161	163.151	73.166	91.151	70.7029	99.2109	284.798	314.093	210.821	605.082
1	4841701	4841936	Peak_merge_900	43.232	61.2857	59.272	46.017	10.7072	20.2558	12.8551	22.0469	36.7043	49.856	66.2809	97.1664
1	4847487	4847901	Peak_merge_901	71.7814	92.917	61.0413	96.2173	42.8289	39.1612	15.4261	27.2344	53.697	91.4027	87.8422	170.041
1	4850927	4851591	Peak_merge_902	93.8053	136.41	84.927	108.767	55.3207	54.0154	35.9942	60.9531	84.9636	116.331	162.109	211.999
1	4881330	4881668	Peak_merge_903	363.801	219.442	292.821	313.752	139.194	157.995	165.83	183.508	162.45	211.057	218.008	503.499
1	4882197	4882706	Peak_merge_904	578.33	443.827	593.604	468.536	303.371	268.727	219.822	300.226	348.011	383.891	419.247	567.54
1	4882719	4885162	Peak_merge_905	4928.45	3030.67	5428.25	3933.75	1966.56	2092.42	3892.51	2030.26	2453.07	2988.87	2564.19	4206.86
1	4889739	4890345	Peak_merge_906	68.5186	83.0322	92.8889	117.134	358.692	498.292	442.214	514.859	83.6042	90.5718	103.015	110.416
1	4891619	4893941	Peak_merge_907	1391.58	1087.33	1725.08	1130.9	728.091	902.057	791.872	925.968	1189.49	1444.99	1526.86	1713.66
1	4898550	4899295	Peak_merge_908	350.75	311.371	500.715	301.202	210.575	217.412	151.69	234.086	93.1202	138.766	131.763	130.291
1	4901999	4903413	Peak_merge_909	1304.3	842.184	1199.59	1119.75	506.809	490.19	622.185	540.148	521.337	643.973	660.413	841.373
1	4905860	4906775	Peak_merge_910	292.02	342.014	363.594	237.057	110.641	101.279	93.842	108.289	330.339	300.798	352.966	337.874
1	4916052	4917526	Peak_merge_911	606.063	403.299	490.099	412.758	342.631	414.568	556.624	600.453	186.24	181.974	220.404	181.083
1	4925529	4926515	Peak_merge_912	194.136	228.339	255.666	306.78	155.255	224.839	179.971	180.266	708.937	890.761	720.306	1066.62
1	4927543	4928669	Peak_merge_913	139.484	228.339	191.086	196.618	87.4423	90.4758	127.265	105.695	698.741	1052.79	680.378	1192.5
1	4931891	4933213	Peak_merge_914	849.141	496.216	774.074	570.332	469.333	477.361	375.368	451.961	231.781	240.14	289.879	276.041
1	4938332	4940445	Peak_merge_915	517.968	600.006	517.524	585.671	287.311	255.898	235.248	215.281	1217.36	1618.66	1375.13	1892.54
1	4941521	4941960	Peak_merge_916	101.147	102.802	103.505	97.6118	66.0279	97.9029	203.11	60.9531	127.106	146.244	199.641	121.458
1	4946341	4947057	Peak_merge_917	390.719	239.212	420.212	271.918	190.946	156.645	160.688	125.148	707.577	920.674	843.285	1238.87
1	4947132	4947733	Peak_merge_918	387.456	258.981	384.825	214.746	271.25	282.906	307.236	259.375	275.282	278.363	313.836	271.624
1	4948280	4950005	Peak_merge_919	1587.35	1009.24	1731.27	1359.59	729.876	822.384	701.887	664.648	2102.34	2770.33	2179.28	2826.66
1	4953341	4954087	Peak_merge_920	464.132	475.458	458.252	350.008	139.194	155.294	170.972	108.289	456.085	510.193	423.24	335.666
1	4960657	4961957	Peak_merge_921	345.04	441.85	337.939	343.036	108.857	81.0231	64.2753	90.7812	134.582	146.244	130.965	77.2915
1	4962400	4962836	Peak_merge_922	65.2558	102.802	77.8497	99.0062	26.7681	29.0333	29.5667	33.7187	87.0028	99.712	99.0221	33.1249
1	4975717	4976024	Peak_merge_923	24.4709	57.3318	16.8085	52.9892	24.9835	33.0844	77.1304	94.6718	26.5087	10.8021	15.9713	52.9999
1	4982420	4982854	Peak_merge_924	55.4675	94.8939	50.4254	101.795	49.967	54.0154	46.2782	38.9062	95.839	103.867	114.195	136.916
1	4983212	4983471	Peak_merge_925	21.2081	39.5391	21.2317	32.0724	46.398	83.7238	23.1391	27.2344	34.6652	35.7301	33.5397	17.6666
1	4983549	4984785	Peak_merge_926	88.0954	179.903	82.273	142.234	89.2269	111.407	86.1289	106.344	385.395	405.496	396.088	417.374
1	4988629	4989505	Peak_merge_927	66.8872	118.617	72.5418	115.74	480.041	577.289	947.418	704.203	110.113	166.187	190.857	211.999
1	5008175	5009141	Peak_merge_928	745.548	588.145	935.966	610.771	83.8733	66.844	100.27	74.5703	103.316	139.597	123.778	125.875
1	5009714	5010423	Peak_merge_929	341.777	279.739	453.829	253.791	42.8289	60.7673	43.7072	71.3281	118.949	142.921	101.418	75.0831
1	5012091	5012683	Peak_merge_930	225.948	307.417	265.397	259.368	91.0114	64.1433	96.413	83	108.074	78.1078	67.0795	97.1664
1	5016220	5017163	Peak_merge_931	84.0169	134.433	108.813	182.673	936.882	1019.54	1083.68	1216.47	101.277	78.1078	86.245	90.5414
1	5025683	5026106	Peak_merge_932	47.3105	62.2741	47.7714	76.695	73.166	69.5448	195.397	134.875	39.4231	56.5035	44.7197	39.7499
1	5026321	5026843	Peak_merge_933	25.2866	48.4354	39.8095	82.2728	71.3815	53.3402	79.7014	145.25	39.4231	51.5179	43.1225	22.0833
1	5029239	5029653	Peak_merge_934	141.116	125.537	73.4264	105.978	23.199	25.6573	5.14203	27.2344	46.2202	40.7157	35.9354	37.5416
1	5032876	5034164	Peak_merge_935	558.753	382.541	444.982	351.402	101.719	143.141	118.267	178.32	121.668	96.3883	115.792	132.5
1	5036314	5036660	Peak_merge_936	94.6209	97.8594	88.4656	111.556	42.8289	36.4604	25.7101	26.5859	63.2129	83.9243	56.6981	52.9999
1	5073272	5073896	Peak_merge_937	46.4948	69.1935	52.1947	93.4284	35.6907	54.0154	60.4188	38.2578	93.7999	122.147	171.692	88.3331
1	5079728	5080848	Peak_merge_938	85.6483	162.11	165.431	175.701	71.3815	75.6215	93.842	71.3281	238.578	219.366	170.094	132.5
1	5081040	5081344	Peak_merge_939	53.0204	66.2281	106.159	73.906	35.6907	35.11	28.2811	44.7422	28.5478	38.2229	27.9498	35.3332
1	5087353	5088092	Peak_merge_940	312.412	206.592	255.666	337.458	126.702	160.021	105.412	182.211	85.6433	127.133	130.965	150.166
1	5088770	5089985	Peak_merge_941	608.511	503.136	682.07	631.688	142.763	202.558	239.104	268.453	229.062	313.262	253.145	426.207
1	5099997	5100589	Peak_merge_942	136.222	119.606	154.815	147.812	87.4423	73.596	92.5565	75.2187	241.297	280.025	179.677	139.125
1	5102398	5104157	Peak_merge_943	219.423	271.832	229.126	344.43	176.669	180.276	172.258	189.344	822.448	879.959	662.809	984.914
1	5110403	5110499	Peak_merge_944	41.6006	35.5852	30.963	52.9892	46.398	31.0588	47.5637	44.7422	23.1101	24.0971	19.1656	15.4583
1	5155637	5155866	Peak_merge_945	46.4948	98.8478	35.3862	55.7781	8.92269	43.2123	28.2811	16.2109	34.6652	30.7445	30.3455	17.6666
1	5159378	5159791	Peak_merge_946	82.3855	147.283	68.1185	73.906	35.6907	40.5115	26.9956	53.1718	67.2912	45.7013	59.0938	19.8749
1	5161044	5161218	Peak_merge_947	13.0512	17.7926	9.73122	32.0724	8.92269	20.931	5.14203	42.7969	10.8753	7.4784	13.5756	4.41666
1	5291770	5292218	Peak_merge_948	148.457	95.8824	113.236	87.8506	41.0444	33.0844	43.7072	34.3672	62.5332	37.392	47.1153	37.5416
1	5354456	5354675	Peak_merge_949	22.8395	46.4585	27.4243	34.8613	33.9062	23.6317	74.5594	20.75	23.1101	18.2805	25.5541	26.4999
1	5364315	5364890	Peak_merge_950	223.501	197.696	287.513	235.663	55.3207	50.6394	74.5594	56.414	154.294	145.413	142.145	136.916
1	5410552	5411042	Peak_merge_951	43.232	28.6659	23.0011	43.2281	60.6743	138.414	92.5565	84.9453	22.4304	14.1259	27.1512	28.7083
1	5464595	5466130	Peak_merge_952	3018.9	1985.85	3629.74	1984.31	2300.27	2286.88	3220.19	2176.16	2450.35	2423.83	2366.15	3089.45
1	5470693	5471535	Peak_merge_953	237.368	202.638	237.972	174.307	230.205	199.182	268.671	275.586	329.659	275.039	303.455	205.374
1	5474230	5474692	Peak_merge_954	39.9692	47.447	31.8476	50.2003	26.7681	24.9821	24.4246	29.8281	116.91	81.4315	83.8493	88.3331
1	5482017	5482544	Peak_merge_955	79.1227	131.468	99.9661	105.978	37.4753	39.8363	41.1362	55.1172	136.622	142.921	129.368	77.2915
1	5517626	5517845	Peak_merge_956	32.6279	64.2511	38.9249	214.746	35.6907	35.7852	105.412	75.2187	50.9782	31.5755	56.6981	88.3331
1	5545962	5546864	Peak_merge_957	142.747	247.12	278.667	184.068	66.0279	66.1688	64.2753	61.6015	232.461	204.41	238.771	269.416
1	5556929	5557613	Peak_merge_958	93.8053	112.687	90.2349	131.079	83.8733	58.0665	74.5594	55.7656	183.521	161.201	300.261	673.54
1	5562938	5563959	Peak_merge_959	68.5186	137.399	66.3492	161.757	114.21	80.3479	82.2724	66.789	273.243	186.96	396.088	234.083
1	5571663	5572508	Peak_merge_960	81.5698	123.56	92.0042	133.868	64.2433	68.8696	71.9884	71.3281	188.279	164.525	146.936	189.916
1	5574565	5574987	Peak_merge_961	48.9419	61.2857	53.0794	59.9615	21.4144	37.8108	24.4246	35.664	58.455	106.359	49.511	66.2498
1	5578445	5578842	Peak_merge_962	39.1535	64.2511	34.5016	83.6672	66.0279	73.596	28.2811	94.0234	43.5014	33.2373	37.5326	28.7083
1	5580713	5580982	Peak_merge_963	60.3616	60.2972	23.8857	68.3282	41.0444	34.4348	79.7014	41.5	48.2593	42.3776	37.5326	19.8749
1	5582698	5583131	Peak_merge_964	52.2047	49.4239	30.0783	41.8336	85.6578	86.4246	88.7	96.6171	29.9072	39.0539	31.144	17.6666
1	5602521	5602797	Peak_merge_965	53.0204	62.2741	93.7735	76.695	24.9835	18.9054	26.9956	26.5859	47.5796	30.7445	23.1584	22.0833
1	5604902	5605580	Peak_merge_966	199.846	223.396	322.899	204.985	192.73	127.611	105.412	89.4843	352.089	265.899	347.376	393.082
1	5612329	5612755	Peak_merge_967	119.092	114.664	92.8889	57.1726	26.7681	31.0588	26.9956	22.6953	55.0564	37.392	44.7197	50.7915
1	5613079	5613519	Peak_merge_968	136.222	123.56	166.315	79.4839	32.1217	28.3581	24.4246	27.2344	55.7361	43.2085	64.6838	30.9166
1	5623192	5623702	Peak_merge_969	25.2866	48.4354	20.3471	80.8783	205.222	121.535	339.374	215.93	71.3695	52.3488	89.4393	52.9999
1	5648770	5649914	Peak_merge_970	79.1227	115.652	78.7344	191.04	340.847	320.041	366.369	341.726	89.0419	68.9675	94.2307	83.9165
1	5651092	5651450	Peak_merge_971	55.4675	100.825	55.7333	94.8229	39.2598	47.9387	39.8507	51.875	83.6042	41.5467	66.2809	57.4165
1	5652891	5653660	Peak_merge_972	234.105	229.327	184.008	188.251	82.0887	116.808	70.7029	80.4062	172.646	152.061	204.433	128.083
1	5698699	5699588	Peak_merge_973	214.529	240.2	197.278	202.196	140.978	125.586	110.554	99.8593	173.326	198.593	182.871	136.916
1	5786065	5787181	Peak_merge_974	68.5186	95.8824	66.3492	118.529	171.316	147.867	200.539	272.992	150.895	138.766	116.591	75.0831
1	5797540	5797878	Peak_merge_975	97.068	65.2396	99.0815	92.0339	21.4144	14.179	17.9971	23.3437	39.4231	30.7445	41.5254	48.5832
1	5818661	5818951	Peak_merge_976	50.5733	80.0668	61.9259	90.6395	46.398	49.289	48.8493	38.2578	53.697	66.4747	47.9139	35.3332
1	5846823	5847309	Peak_merge_977	124.802	133.445	119.429	124.106	66.0279	60.7673	241.675	158.867	74.0883	95.5574	117.389	187.708
1	5865611	5867468	Peak_merge_978	274.074	329.163	788.229	277.496	146.332	141.115	102.841	149.141	1180.65	820.131	1707.33	379.832
1	5904364	5904855	Peak_merge_979	101.147	139.375	174.277	92.0339	30.3371	33.7596	24.4246	36.9609	81.5651	68.1365	78.2594	66.2498
1	5913177	5913744	Peak_merge_980	55.4675	78.0898	61.0413	76.695	176.669	173.524	219.822	251.594	88.3622	67.3056	75.0651	83.9165
1	5920164	5920581	Peak_merge_981	40.7849	66.2281	57.5026	93.4284	33.9062	42.5371	44.9927	27.2344	64.5724	63.1509	100.619	81.7081
1	5925771	5926854	Peak_merge_982	67.7029	102.802	73.4264	112.951	80.3042	54.6906	46.2782	53.8203	206.632	159.539	269.116	223.041
1	5929337	5929712	Peak_merge_983	27.7337	40.5276	29.1936	50.2003	32.1217	27.6829	24.4246	22.6953	80.2057	57.3344	42.324	37.5416
1	5940208	5941881	Peak_merge_984	555.49	682.05	498.061	351.402	142.763	127.611	113.125	113.476	464.921	415.467	268.318	198.749
1	5946995	5947428	Peak_merge_985	41.6006	60.2972	54.8487	75.3005	49.967	33.7596	41.1362	23.3437	85.6433	74.784	111.001	97.1664
1	5952473	5952907	Peak_merge_986	39.1535	58.3202	27.4243	54.3837	33.9062	43.8875	25.7101	25.9375	100.597	57.3344	125.375	121.458
1	5975530	5975880	Peak_merge_987	70.9657	75.1244	87.5809	83.6672	28.5526	24.3069	10.2841	28.5312	78.8463	47.3632	88.6407	68.4582
1	5988040	5988491	Peak_merge_988	132.959	104.779	109.697	71.1171	35.6907	28.3581	35.9942	32.4219	97.1984	124.64	125.375	70.6665
1	5988606	5989265	Peak_merge_989	224.317	221.419	165.431	143.629	26.7681	42.5371	16.7116	34.3672	60.4941	74.784	67.878	72.8748
1	5993101	5993352	Peak_merge_990	46.4948	43.4931	31.8476	93.4284	48.1825	22.9565	73.2739	44.0937	27.1884	13.2949	23.1584	33.1249
1	6014194	6014420	Peak_merge_991	80.7541	35.5852	15.9238	50.2003	32.1217	10.8031	15.4261	15.5625	22.4304	16.6187	17.5684	26.4999
1	6015000	6015676	Peak_merge_992	292.02	120.594	52.1947	139.445	41.0444	47.2635	32.1377	36.9609	45.5405	51.5179	50.3096	79.4998
1	6026923	6027358	Peak_merge_993	26.918	43.4931	48.6561	54.3837	26.7681	23.6317	17.9971	27.8828	112.152	79.7696	49.511	81.7081
1	6030741	6031063	Peak_merge_994	95.4366	50.4124	44.2328	59.9615	39.2598	31.0588	33.4232	21.3984	36.0246	34.8992	31.144	48.5832
1	6041387	6042466	Peak_merge_995	296.914	266.889	137.122	185.462	51.7516	74.2711	62.9898	67.4375	72.7289	102.205	72.6694	72.8748
1	6049521	6049988	Peak_merge_996	142.747	126.525	60.1566	72.5116	62.4588	43.2123	30.8522	28.5312	57.0956	59.8272	44.7197	44.1666
1	6069042	6071135	Peak_merge_997	158.245	228.339	181.354	287.257	153.47	94.5269	73.2739	115.422	1490.6	1169.12	1036.54	1079.87
1	6076814	6077410	Peak_merge_998	53.8361	101.813	82.273	90.6395	60.6743	45.2379	55.2768	46.039	78.1665	132.118	142.943	81.7081
1	6089711	6090802	Peak_merge_999	309.149	274.797	203.471	154.784	85.6578	113.432	84.8434	77.8125	279.36	243.464	241.965	130.291
1	6091935	6093079	Peak_merge_1000	198.215	331.14	238.857	281.68	94.5805	92.5013	116.981	94.6718	569.596	448.704	455.182	185.5
1	6106282	6107494	Peak_merge_1001	429.057	362.772	316.707	227.296	135.625	163.397	91.271	105.047	126.426	141.259	140.547	114.833
1	6117123	6117663	Peak_merge_1002	48.9419	67.2165	44.2328	104.584	85.6578	69.5448	131.122	51.875	68.6506	66.4747	65.4823	154.583
1	6127283	6128915	Peak_merge_1003	545.702	635.592	465.329	319.33	153.47	178.251	389.509	150.437	445.889	561.711	307.448	284.874
1	6132259	6132945	Peak_merge_1004	84.0169	101.813	69.8878	103.19	112.426	58.0665	281.526	70.0312	80.2057	89.7408	84.6479	66.2498
1	6134144	6134444	Peak_merge_1005	35.075	48.4354	43.3481	65.5393	30.3371	20.2558	25.7101	24.6406	99.9172	81.4315	79.8565	70.6665
1	6134572	6135520	Peak_merge_1006	77.4913	116.64	78.7344	168.729	80.3042	59.4169	32.1377	54.4687	437.733	299.967	391.297	364.374
1	6147724	6148599	Peak_merge_1007	33.4436	79.0783	49.5407	115.74	41.0444	51.3146	33.4232	51.2265	220.226	99.712	213.217	66.2498
1	6149161	6149993	Peak_merge_1008	55.4675	104.779	72.5418	96.2173	57.1052	56.041	41.1362	43.4453	233.14	131.287	206.828	134.708
1	6157250	6157554	Peak_merge_1009	17.9454	50.4124	25.655	87.8506	26.7681	26.3325	100.27	27.2344	17.6724	18.2805	43.1225	24.2916
1	6161865	6162233	Peak_merge_1010	44.8634	38.5507	49.5407	36.2558	23.199	48.6138	164.545	51.2265	46.2202	41.5467	48.7125	28.7083
1	6177296	6177836	Peak_merge_1011	53.8361	85.9976	65.4645	96.2173	46.398	43.2123	69.4174	33.0703	94.4796	68.1365	114.195	92.7498
1	6227722	6228442	Peak_merge_1012	132.959	182.869	161.007	154.784	67.8124	84.399	111.839	99.8593	171.966	172.834	140.547	143.541
1	6233450	6233911	Peak_merge_1013	34.2593	62.2741	79.619	90.6395	16.0608	40.5115	30.8522	31.7734	65.9318	125.471	55.8996	24.2916
1	6240173	6240694	Peak_merge_1014	59.5459	85.9976	175.162	96.2173	32.1217	27.0077	16.7116	25.289	46.8999	55.6725	75.8637	46.3749
1	6240901	6241144	Peak_merge_1015	31.8122	32.6198	35.3862	48.8059	21.4144	14.8542	10.2841	14.9141	78.1665	37.392	55.101	19.8749
1	6249881	6251635	Peak_merge_1016	929.08	731.474	1065.13	747.427	440.781	421.32	448.642	612.125	398.989	408.819	424.837	386.457
1	6258784	6259258	Peak_merge_1017	63.6244	122.571	76.0804	114.345	41.0444	38.486	39.8507	35.664	99.9172	78.1078	57.4967	81.7081
1	6260804	6261584	Peak_merge_1018	173.744	285.67	291.936	185.462	119.564	105.33	64.2753	49.2812	150.216	166.187	118.986	106
1	6282484	6283378	Peak_merge_1019	76.6756	133.445	83.1577	149.207	94.5805	93.1765	78.4159	92.7265	129.824	186.96	583.751	77.2915
1	6303464	6304129	Peak_merge_1020	288.757	145.306	171.623	202.196	35.6907	50.6394	57.8478	46.6875	74.0883	63.1509	78.2594	39.7499
1	6349016	6349625	Peak_merge_1021	80.7541	133.445	85.8116	108.767	98.1496	126.261	150.404	77.164	95.1593	63.9819	76.6623	55.2082
1	6359245	6360062	Peak_merge_1022	205.556	315.325	222.933	234.268	55.3207	76.9719	56.5623	57.7109	140.7	203.579	163.706	152.375
1	6370950	6371283	Peak_merge_1023	44.0477	83.0322	45.1175	51.5948	37.4753	53.3402	20.5681	26.5859	65.2521	75.615	35.1369	33.1249
1	6377004	6377679	Peak_merge_1024	142.747	128.502	219.395	358.375	64.2433	51.9898	33.4232	49.2812	67.2912	75.615	55.101	119.25
1	6387750	6388420	Peak_merge_1025	42.4163	95.8824	52.1947	83.6672	60.6743	54.0154	29.5667	54.4687	311.307	186.96	207.627	70.6665
1	6388628	6389053	Peak_merge_1026	47.3105	93.9055	53.0794	97.6118	76.7351	52.665	83.5579	52.5234	183.521	133.78	148.533	90.5414
1	6391004	6391797	Peak_merge_1027	63.6244	114.664	72.5418	121.317	73.166	34.4348	38.5652	53.1718	385.395	260.082	204.433	163.416
1	6395908	6396952	Peak_merge_1028	61.993	92.917	75.1958	174.307	44.6134	63.4681	52.7058	54.4687	573.675	382.229	503.096	501.29
1	6406971	6408100	Peak_merge_1029	185.979	242.177	259.204	239.846	135.625	123.56	93.842	110.883	385.395	182.805	296.268	99.3747
1	6409051	6410220	Peak_merge_1030	76.6756	99.8363	79.619	107.373	292.664	415.243	363.798	485.679	90.4013	64.8128	100.619	77.2915
1	6414451	6414976	Peak_merge_1031	48.9419	97.8594	60.1566	71.1171	49.967	35.11	29.5667	41.5	150.895	54.8416	156.519	30.9166
1	6416421	6416954	Peak_merge_1032	47.3105	87.9746	56.618	140.84	121.349	87.775	133.693	189.992	33.3057	50.6869	67.0795	30.9166
1	6426404	6427292	Peak_merge_1033	168.034	171.995	114.121	220.324	358.692	449.678	389.509	470.117	147.497	115.5	109.403	134.708
1	6427419	6427629	Peak_merge_1034	37.5221	48.4354	18.5778	40.4392	37.4753	29.7085	15.4261	61.6015	27.8681	28.2517	41.5254	72.8748
1	6427933	6429718	Peak_merge_1035	495.944	388.472	205.24	375.108	162.393	156.645	163.259	119.312	515.22	335.697	255.541	302.541
1	6445096	6445364	Peak_merge_1036	49.7576	101.813	47.7714	78.0894	21.4144	37.8108	33.4232	26.5859	46.2202	45.7013	35.9354	26.4999
1	6470050	6470420	Peak_merge_1037	57.0988	85.9976	61.9259	111.556	66.0279	36.4604	53.9913	51.2265	89.0419	62.32	49.511	72.8748
1	6478714	6479189	Peak_merge_1038	49.7576	57.3318	61.9259	52.9892	37.4753	29.0333	7.71304	33.0703	103.316	100.543	100.619	57.4165
1	6507893	6508240	Peak_merge_1039	107.672	77.1013	67.2339	78.0894	26.7681	33.0844	15.4261	29.1797	38.7434	31.5755	42.324	26.4999
1	6514729	6515567	Peak_merge_1040	65.2558	102.802	69.8878	149.207	51.7516	59.4169	66.8463	57.7109	229.742	255.097	269.116	172.25
1	6519390	6519887	Peak_merge_1041	119.908	132.456	129.16	133.868	35.6907	37.1356	33.4232	38.2578	102.636	102.205	126.972	119.25
1	6564434	6565506	Peak_merge_1042	371.958	439.873	435.251	352.797	140.978	100.604	163.259	94.0234	182.162	193.608	143.742	101.583
1	6582680	6583281	Peak_merge_1043	30.1808	85.0091	37.1556	110.162	53.5361	37.8108	37.2797	33.0703	102.636	88.9099	174.886	152.375
1	6607677	6608068	Peak_merge_1044	86.464	94.8939	61.0413	93.4284	73.166	59.4169	82.2724	60.3047	52.3376	69.7984	88.6407	130.291
1	6633536	6634228	Peak_merge_1045	102.778	143.329	92.0042	133.868	115.995	68.8696	104.126	73.9218	133.903	82.2624	94.2307	61.8332
1	6639468	6640432	Peak_merge_1046	88.9111	125.537	72.5418	154.784	92.7959	56.7161	68.1319	60.3047	154.974	152.892	582.953	393.082
1	6660305	6661675	Peak_merge_1047	222.686	263.924	217.625	202.196	289.095	311.939	347.087	269.101	170.607	172.834	206.828	187.708
1	6675741	6676010	Peak_merge_1048	44.8634	64.2511	38.0402	57.1726	92.7959	38.486	51.4203	30.4765	39.4231	48.1941	31.9426	39.7499
1	6681670	6682890	Peak_merge_1049	772.466	650.419	543.179	506.187	121.349	91.151	122.123	105.695	247.414	344.006	295.469	315.791
1	6684554	6684925	Peak_merge_1050	72.5971	92.917	91.1196	78.0894	10.7072	24.9821	28.2811	28.5312	65.2521	45.7013	92.6336	92.7498
1	6708376	6708625	Peak_merge_1051	61.993	104.779	69.8878	119.923	53.5361	45.2379	38.5652	40.8515	53.697	44.8704	39.1297	17.6666
1	6709776	6710598	Peak_merge_1052	352.381	330.152	340.593	324.908	164.177	166.772	154.261	141.359	181.482	237.647	201.238	234.083
1	6712512	6713240	Peak_merge_1053	331.173	273.809	338.823	271.918	158.824	139.09	111.839	145.25	177.404	186.96	171.692	242.916
1	6723801	6724973	Peak_merge_1054	530.204	429	655.53	556.387	396.167	416.594	541.198	649.734	172.646	163.694	159.713	139.125
1	6725334	6726561	Peak_merge_1055	526.941	562.444	619.259	545.231	190.946	199.182	214.68	157.57	238.578	337.359	244.361	251.749
1	6735359	6736941	Peak_merge_1056	681.923	577.271	1016.47	673.521	130.271	110.056	109.268	104.398	203.913	254.266	200.44	271.624
1	6745909	6746556	Peak_merge_1057	190.873	126.525	162.777	140.84	62.4588	76.9719	53.9913	58.3593	74.0883	111.345	47.9139	88.3331
1	6746908	6747814	Peak_merge_1058	149.273	165.076	186.662	200.801	108.857	78.9975	53.9913	79.1093	165.849	246.787	202.037	147.958
1	6754837	6755243	Peak_merge_1059	1884.26	1391.78	1682.62	1444.65	706.677	790.65	201.825	582.945	744.281	766.121	614.097	872.289
1	6758512	6758916	Peak_merge_1060	265.102	214.5	323.784	160.362	85.6578	54.6906	60.4188	68.7343	46.2202	47.3632	40.7268	57.4165
1	6761342	6761892	Peak_merge_1061	154.167	167.053	182.239	158.968	149.901	104.655	97.6985	99.2109	85.6433	82.2624	67.878	48.5832
1	6764914	6765909	Peak_merge_1062	240.631	275.785	374.209	234.268	78.5196	47.2635	60.4188	59.6562	77.4868	52.3488	44.7197	57.4165
1	6771650	6773297	Peak_merge_1063	2942.22	1588.48	3396.19	1904.82	542.499	517.872	498.777	676.968	941.397	970.53	1055.7	1101.96
1	6778474	6779410	Peak_merge_1064	245.525	204.615	167.2	175.701	294.449	172.174	217.251	396.844	99.9172	64.8128	86.245	90.5414
1	6779657	6779983	Peak_merge_1065	100.331	75.1244	69.0032	82.2728	69.597	43.8875	43.7072	46.039	55.7361	49.0251	42.324	28.7083
1	6782490	6782793	Peak_merge_1066	78.307	122.571	119.429	85.0617	64.2433	51.3146	34.7087	36.3125	61.8535	58.1653	59.8924	37.5416
1	6785647	6787008	Peak_merge_1067	329.542	361.783	275.128	298.413	546.068	352.45	779.017	527.828	192.358	193.608	164.504	181.083
1	6787322	6788282	Peak_merge_1068	281.416	277.762	234.434	238.452	108.857	101.954	132.407	105.047	141.379	119.654	118.986	117.041
1	6804044	6804954	Peak_merge_1069	427.426	278.751	376.863	283.074	273.034	173.524	293.096	380.633	114.871	129.626	91.0364	114.833
1	6811959	6813841	Peak_merge_1070	621.562	556.513	738.688	528.498	280.172	206.609	304.665	214.633	398.989	403.003	403.275	271.624
1	6814884	6815171	Peak_merge_1071	118.276	89.9515	88.4656	103.19	37.4753	47.2635	66.8463	60.3047	38.7434	53.1797	51.1082	55.2082
1	6819075	6819380	Peak_merge_1072	57.0988	84.0207	90.2349	66.9338	42.8289	33.0844	42.4217	62.8984	29.9072	39.0539	35.1369	28.7083
1	6824783	6825170	Peak_merge_1073	76.6756	90.94	71.6571	71.1171	48.1825	42.5371	25.7101	49.2812	61.8535	93.0646	68.6766	50.7915
1	6825402	6825803	Peak_merge_1074	88.0954	104.779	54.8487	61.356	53.5361	38.486	41.1362	42.7969	63.2129	88.9099	50.3096	44.1666
1	6829648	6830585	Peak_merge_1075	327.911	219.442	403.403	195.224	49.967	86.4246	64.2753	66.789	87.0028	103.036	96.6264	90.5414
1	6831237	6831857	Peak_merge_1076	247.972	181.88	95.5428	87.8506	57.1052	54.6906	61.7043	37.6094	78.1665	57.3344	51.9067	39.7499
1	6841182	6841584	Peak_merge_1077	108.488	81.0552	73.4264	93.4284	30.3371	41.8619	43.7072	42.1484	55.0564	43.2085	37.5326	33.1249
1	6847671	6848017	Peak_merge_1078	141.931	137.399	180.47	125.501	51.7516	51.3146	42.4217	53.8203	43.5014	58.1653	37.5326	59.6248
1	6848030	6848405	Peak_merge_1079	159.061	116.64	143.314	100.401	57.1052	49.9642	43.7072	55.1172	44.1811	49.856	34.3383	90.5414
1	6850130	6851501	Peak_merge_1080	826.302	363.76	1027.09	531.287	121.349	167.448	147.833	123.851	208.671	175.327	170.094	161.208
1	6854520	6854764	Peak_merge_1081	72.5971	86.9861	89.3503	58.5671	49.967	51.3146	23.1391	33.7187	57.7753	55.6725	71.8709	28.7083
1	6855181	6855534	Peak_merge_1082	82.3855	92.917	133.583	65.5393	42.8289	36.4604	48.8493	40.8515	67.2912	54.8416	94.2307	19.8749
1	6857216	6857489	Peak_merge_1083	70.9657	104.779	55.7333	85.0617	35.6907	35.7852	38.5652	31.7734	62.5332	68.1365	48.7125	55.2082
1	6859478	6859717	Peak_merge_1084	85.6483	78.0898	60.1566	65.5393	69.597	41.1867	38.5652	37.6094	46.2202	52.3488	37.5326	41.9582
1	6862927	6863552	Peak_merge_1085	152.535	189.788	150.392	132.473	94.5805	66.844	113.125	68.0859	117.59	105.529	107.008	52.9999
1	6866898	6867581	Peak_merge_1086	86.464	153.214	140.66	142.234	258.758	247.12	308.522	593.968	86.3231	122.978	100.619	114.833
1	6867808	6868807	Peak_merge_1087	203.924	233.281	162.777	178.49	180.238	143.141	132.407	159.516	318.104	365.611	162.109	276.041
1	6870894	6871508	Peak_merge_1088	134.59	173.972	163.661	156.179	244.482	131.662	527.058	497.351	86.3231	84.7552	80.6551	70.6665
1	6872594	6874978	Peak_merge_1089	1164	1304.79	1214.63	1031.9	717.384	887.878	1010.41	761.265	604.941	936.462	608.507	772.915
1	6877662	6878456	Peak_merge_1090	272.443	270.843	446.751	267.735	158.824	108.706	282.811	135.523	265.087	255.097	283.491	114.833
1	6880222	6881077	Peak_merge_1091	322.201	348.933	291.052	274.707	183.807	135.714	209.538	104.398	190.319	166.187	143.742	97.1664
1	6881607	6882148	Peak_merge_1092	172.112	186.822	124.736	171.518	85.6578	83.7238	97.6985	79.7578	168.568	131.287	185.267	211.999
1	6883578	6884260	Peak_merge_1093	261.839	204.615	202.586	186.857	132.056	97.2277	136.264	83.6484	114.191	137.935	144.54	128.083
1	6891439	6892515	Peak_merge_1094	199.846	198.684	157.469	193.829	114.21	134.363	124.694	105.695	207.311	233.492	197.246	170.041
1	6896940	6897417	Peak_merge_1095	142.747	122.571	107.928	150.601	64.2433	59.4169	89.9855	71.3281	82.2448	95.5574	76.6623	59.6248
1	6897958	6898334	Peak_merge_1096	86.464	142.341	55.7333	112.951	37.4753	52.665	57.8478	40.2031	48.2593	38.2229	51.1082	52.9999
1	6899852	6900843	Peak_merge_1097	196.583	267.878	184.893	193.829	149.901	136.389	172.258	97.914	186.92	127.964	124.576	139.125
1	6919171	6919690	Peak_merge_1098	80.7541	111.698	70.7725	100.401	264.112	277.504	176.114	368.312	90.4013	90.5718	99.8206	86.1248
1	6922303	6922695	Peak_merge_1099	106.041	121.583	82.273	89.245	39.2598	39.1612	35.9942	33.0703	47.5796	39.8848	48.7125	52.9999
1	6922875	6923179	Peak_merge_1100	110.119	88.9631	72.5418	89.245	37.4753	33.0844	29.5667	21.3984	45.5405	52.3488	46.3168	39.7499
1	6923342	6924190	Peak_merge_1101	168.849	136.41	92.8889	114.345	298.018	321.392	205.681	406.57	81.5651	73.9531	95.8278	48.5832
1	6928834	6929382	Peak_merge_1102	92.1739	114.664	76.9651	72.5116	51.7516	54.0154	47.5637	44.7422	120.988	77.2768	60.691	59.6248
1	6930235	6930645	Peak_merge_1103	90.5425	120.594	81.3884	104.584	73.166	50.6394	74.5594	49.2812	86.3231	44.0395	47.1153	68.4582
1	6934144	6934895	Peak_merge_1104	85.6483	125.537	85.8116	114.345	187.376	247.12	176.114	198.422	102.636	76.4459	90.2379	90.5414
1	6946834	6947775	Peak_merge_1105	86.464	108.733	73.4264	93.4284	57.1052	59.4169	48.8493	68.0859	476.476	261.744	402.477	320.208
1	6955528	6956485	Peak_merge_1106	86.464	116.64	71.6571	121.317	64.2433	59.4169	56.5623	64.1953	273.243	177.82	285.886	249.541
1	6961678	6962992	Peak_merge_1107	843.432	645.476	660.838	546.626	201.653	201.207	208.252	151.734	439.092	402.172	359.354	379.832
1	6963223	6963765	Peak_merge_1108	139.484	171.007	198.163	151.995	62.4588	83.0486	100.27	93.3749	98.5578	78.1078	122.18	86.1248
1	6965052	6965817	Peak_merge_1109	628.903	416.149	436.135	396.025	121.349	64.8185	143.977	121.906	116.23	161.201	184.469	298.124
1	6967593	6968399	Peak_merge_1110	101.147	116.64	97.3122	105.978	76.7351	52.665	43.7072	47.9843	467.64	432.085	430.427	419.582
1	6971095	6972698	Peak_merge_1111	439.661	430.977	400.749	369.53	255.189	257.923	359.942	335.242	309.268	265.899	305.85	249.541
1	6978741	6978999	Peak_merge_1112	35.8907	48.4354	23.8857	47.4114	33.9062	18.2302	26.9956	24.6406	59.1347	39.0539	24.7555	44.1666
1	6994047	6994442	Peak_merge_1113	117.46	126.525	126.506	101.795	162.393	162.046	305.951	249	159.052	155.385	134.958	264.999
1	6995672	6997687	Peak_merge_1114	1403.82	1029.99	1829.47	998.429	881.561	769.719	1399.92	789.796	1343.11	1107.63	1402.28	1400.08
1	7021834	7022497	Peak_merge_1115	136.222	169.03	86.6963	154.784	51.7516	42.5371	30.8522	44.7422	127.785	95.5574	81.4536	83.9165
1	7026288	7026957	Peak_merge_1116	181.085	159.145	130.044	149.207	74.9506	44.5627	73.2739	50.5781	137.301	152.892	116.591	134.708
1	7048989	7050195	Peak_merge_1117	1455.2	960.801	1264.17	877.111	522.869	549.606	539.913	460.39	687.866	795.203	609.305	896.581
1	7057061	7058062	Peak_merge_1118	556.306	449.758	438.789	350.008	385.46	550.282	403.649	419.539	235.859	292.489	207.627	198.749
1	7058678	7059102	Peak_merge_1119	48.9419	60.2972	24.7704	64.1449	153.47	236.992	384.366	272.344	33.9855	26.5899	19.9641	17.6666
1	7061010	7061463	Peak_merge_1120	32.6279	61.2857	33.6169	57.1726	221.283	421.995	172.258	405.922	24.4695	33.2373	27.9498	17.6666
1	7061676	7062560	Peak_merge_1121	84.0169	110.71	64.5799	108.767	979.711	1331.48	1027.12	1331.89	62.5332	58.9963	47.1153	37.5416
1	7070130	7071250	Peak_merge_1122	97.8837	160.134	106.159	185.462	1559.69	1976.29	1845.99	1954.39	75.4477	75.615	98.2235	70.6665
1	7072797	7073011	Peak_merge_1123	29.3651	56.3433	36.2709	51.5948	151.686	174.875	158.117	203.609	14.2739	12.464	16.7699	13.25
1	7091354	7092108	Peak_merge_1124	79.1227	97.8594	86.6963	149.207	158.824	218.762	218.536	302.172	63.8927	55.6725	60.691	44.1666
1	7092243	7093120	Peak_merge_1125	128.065	171.995	140.66	231.479	176.669	255.223	304.665	356.64	83.6042	106.359	73.468	57.4165
1	7093141	7093916	Peak_merge_1126	101.147	125.537	113.236	143.629	164.177	241.044	250.674	295.687	69.3303	78.1078	58.2953	66.2498
1	7099594	7099852	Peak_merge_1127	79.1227	81.0552	61.0413	62.7504	60.6743	90.4758	48.8493	66.1406	34.6652	33.2373	31.9426	26.4999
1	7101188	7101417	Peak_merge_1128	64.4401	75.1244	61.9259	93.4284	71.3815	85.0742	124.694	97.914	36.0246	29.0827	43.9211	55.2082
1	7104042	7104627	Peak_merge_1129	137.853	200.661	129.16	146.418	130.271	294.384	192.826	239.273	85.6433	90.5718	78.2594	61.8332
1	7104759	7105509	Peak_merge_1130	166.402	206.592	142.43	203.59	190.946	294.384	190.255	258.078	86.3231	56.5035	46.3168	28.7083
1	7105719	7107128	Peak_merge_1131	1090.59	934.112	1066.01	651.21	215.929	417.269	249.388	462.336	392.192	411.312	293.872	554.29
1	7107252	7107849	Peak_merge_1132	138.669	151.237	128.275	117.134	235.559	254.547	181.256	334.594	65.9318	42.3776	45.5182	61.8332
1	7123487	7123723	Peak_merge_1133	47.3105	62.2741	38.9249	52.9892	32.1217	24.9821	21.8536	25.9375	65.2521	41.5467	35.1369	52.9999
1	7131192	7132273	Peak_merge_1134	483.709	368.702	669.685	324.908	105.288	72.2456	50.1348	66.789	162.45	144.582	140.547	178.875
1	7137793	7138657	Peak_merge_1135	618.299	554.536	665.261	560.57	67.8124	74.2711	69.4174	128.391	214.108	176.158	243.562	225.249
1	7142151	7143734	Peak_merge_1136	1620.79	1366.08	1571.15	1429.32	180.238	151.918	223.678	212.687	583.87	577.499	462.369	640.415
1	7148873	7149113	Peak_merge_1137	63.6244	73.1474	61.9259	71.1171	42.8289	16.8798	30.8522	70.6796	35.3449	48.1941	24.7555	50.7915
1	7150961	7152207	Peak_merge_1138	689.265	632.626	521.062	493.637	83.8733	78.3223	66.8463	78.4609	180.803	257.589	183.67	220.833
1	7169410	7170352	Peak_merge_1139	463.316	450.746	389.249	341.641	123.133	117.483	95.1275	130.984	176.045	199.424	168.497	342.291
1	7180678	7181433	Peak_merge_1140	349.119	325.209	306.091	316.541	39.2598	51.3146	25.7101	49.9297	70.6897	81.4315	50.3096	110.416
1	7184707	7185642	Peak_merge_1141	390.719	454.7	466.214	336.063	108.857	72.9208	69.4174	68.0859	423.459	427.1	325.815	435.041
1	7188269	7188809	Peak_merge_1142	74.2285	147.283	101.735	118.529	48.1825	50.6394	41.1362	56.414	144.778	124.64	130.166	205.374
1	7189028	7189897	Peak_merge_1143	215.344	298.52	217.625	217.535	140.978	106.005	136.264	163.406	152.255	131.287	95.8278	205.374
1	7194135	7195037	Peak_merge_1144	132.959	189.788	122.967	188.251	96.365	72.2456	95.1275	77.164	311.986	218.536	228.39	428.416
1	7196632	7196933	Peak_merge_1145	27.7337	46.4585	30.963	72.5116	21.4144	35.11	33.4232	88.1875	34.6652	36.5611	27.1512	28.7083
1	7197726	7198948	Peak_merge_1146	230.027	322.244	183.124	329.091	128.487	119.509	80.9869	453.258	129.145	157.877	108.605	189.916
1	7202506	7203430	Peak_merge_1147	293.651	295.555	255.666	198.012	135.625	105.33	258.387	424.078	300.431	253.435	239.57	183.291
1	7206044	7208442	Peak_merge_1148	1575.11	1254.38	1946.24	1158.79	526.439	479.387	845.863	547.281	949.554	860.016	808.148	1230.04
1	7217104	7217802	Peak_merge_1149	269.996	178.915	132.698	164.546	71.3815	56.041	66.8463	68.0859	101.956	123.809	99.0221	88.3331
1	7234297	7234743	Peak_merge_1150	49.7576	61.2857	63.6952	82.2728	117.779	93.1765	61.7043	119.312	22.4304	34.0683	32.7412	57.4165
1	7235197	7236045	Peak_merge_1151	177.006	185.834	238.857	227.296	158.824	191.755	125.98	223.711	78.8463	85.5862	79.8565	97.1664
1	7237368	7237800	Peak_merge_1152	63.6244	69.1935	52.1947	79.4839	26.7681	39.8363	39.8507	47.9843	61.1738	118.823	65.4823	106
1	7243433	7243845	Peak_merge_1153	80.7541	84.0207	59.272	59.9615	74.9506	80.3479	28.2811	101.805	37.384	49.0251	23.1584	35.3332
1	7258951	7260303	Peak_merge_1154	373.59	283.693	139.776	185.462	121.349	96.5525	110.554	88.8359	131.864	123.809	111.799	141.333
1	7264307	7264554	Peak_merge_1155	92.1739	96.8709	71.6571	72.5116	16.0608	39.8363	53.9913	38.2578	48.9391	47.3632	36.734	46.3749
1	7264631	7265312	Peak_merge_1156	178.638	207.58	140.66	178.49	123.133	101.954	159.403	112.18	126.426	113.007	110.202	90.5414
1	7266596	7267037	Peak_merge_1157	123.17	129.491	66.3492	111.556	41.0444	63.4681	55.2768	51.2265	61.1738	64.8128	39.1297	72.8748
1	7278744	7280102	Peak_merge_1158	303.44	474.47	349.439	225.901	130.271	86.4246	80.9869	103.75	577.073	865.002	498.305	940.748
1	7280690	7281286	Peak_merge_1159	204.74	228.339	254.781	168.729	44.6134	31.734	33.4232	27.2344	57.0956	83.0934	50.3096	134.708
1	7289965	7290229	Peak_merge_1160	55.4675	88.9631	55.7333	101.795	30.3371	37.1356	83.5579	22.0469	30.5869	34.8992	42.324	28.7083
1	7307676	7308112	Peak_merge_1161	146.826	164.087	97.3122	125.501	55.3207	43.2123	70.7029	46.039	76.8071	56.5035	38.3311	48.5832
1	7309569	7310731	Peak_merge_1162	482.077	479.412	527.255	416.942	185.592	197.156	395.936	289.203	298.392	334.035	281.894	393.082
1	7318274	7319078	Peak_merge_1163	483.709	432.954	432.597	419.731	67.8124	85.7494	86.1289	111.531	118.269	139.597	105.411	154.583
1	7320296	7320886	Peak_merge_1164	276.522	168.041	109.697	118.529	80.3042	80.3479	48.8493	75.8671	76.1274	66.4747	69.4752	39.7499
1	7330893	7332045	Peak_merge_1165	180.269	185.834	461.79	204.985	417.582	977.003	871.574	1245.65	89.0419	101.374	99.0221	83.9165
1	7334457	7335002	Peak_merge_1166	226.764	205.604	195.509	119.923	46.398	68.8696	42.4217	51.2265	55.7361	58.1653	61.4895	37.5416
1	7335682	7336155	Peak_merge_1167	175.375	192.753	108.813	115.74	64.2433	37.8108	41.1362	52.5234	40.1028	46.5323	45.5182	41.9582
1	7336892	7337113	Peak_merge_1168	84.0169	120.594	84.0423	71.1171	19.6299	35.11	37.2797	39.5547	29.2275	44.0395	25.5541	26.4999
1	7338749	7339549	Peak_merge_1169	201.477	244.154	144.199	200.801	176.669	214.036	188.969	255.484	102.636	100.543	101.418	46.3749
1	7349560	7349969	Peak_merge_1170	57.9145	82.0437	49.5407	82.2728	149.901	142.466	97.6985	86.8906	33.9855	33.2373	30.3455	33.1249
1	7353069	7353345	Peak_merge_1171	63.6244	71.1704	92.0042	79.4839	35.6907	59.4169	26.9956	46.6875	34.6652	40.7157	47.1153	68.4582
1	7355352	7355659	Peak_merge_1172	79.1227	103.79	94.6582	112.951	62.4588	66.1688	47.5637	73.9218	46.2202	49.856	50.3096	24.2916
1	7360446	7360990	Peak_merge_1173	74.2285	94.8939	239.742	231.479	96.365	81.0231	107.983	112.828	67.2912	54.8416	82.2522	125.875
1	7361863	7362748	Peak_merge_1174	159.877	178.915	138.006	188.251	455.057	634.006	318.806	621.203	134.582	98.0502	100.619	77.2915
1	7364322	7364685	Peak_merge_1175	105.225	125.537	86.6963	112.951	178.454	257.923	223.678	192.586	72.7289	58.1653	65.4823	30.9166
1	7364774	7365856	Peak_merge_1176	269.996	260.958	199.932	252.396	869.07	1018.19	888.285	1032.96	212.749	186.96	162.109	143.541
1	7369492	7369739	Peak_merge_1177	114.198	88.9631	76.0804	72.5116	60.6743	42.5371	83.5579	42.7969	59.8144	49.0251	36.734	59.6248
1	7371032	7371791	Peak_merge_1178	234.105	288.636	184.893	253.791	114.21	136.389	128.551	114.125	153.614	172.834	124.576	165.625
1	7376196	7377428	Peak_merge_1179	584.04	529.824	483.907	345.825	894.053	1152.55	1163.38	1416.84	761.274	879.959	935.12	1139.5
1	7378205	7378519	Peak_merge_1180	117.46	163.099	109.697	114.345	89.2269	60.7673	64.2753	66.789	63.8927	97.2192	59.8924	90.5414
1	7381871	7382262	Peak_merge_1181	115.829	125.537	108.813	101.795	98.1496	62.1177	69.4174	67.4375	122.348	85.5862	76.6623	50.7915
1	7384333	7384946	Peak_merge_1182	208.819	222.408	184.008	186.857	115.995	112.082	161.974	95.9687	148.856	146.244	111.001	94.9581
1	7391515	7392098	Peak_merge_1183	151.72	188.799	118.544	193.829	174.885	195.806	163.259	151.086	87.0028	93.0646	79.058	72.8748
1	7392339	7393095	Peak_merge_1184	208.819	199.673	169.854	213.351	210.575	232.266	170.972	271.695	119.629	137.935	99.8206	101.583
1	7394542	7395227	Peak_merge_1185	261.023	211.534	175.162	246.818	132.056	126.936	141.406	106.344	135.942	144.582	142.943	101.583
1	7402772	7403075	Peak_merge_1186	99.5151	89.9515	68.1185	89.245	46.398	46.5883	52.7058	55.7656	63.2129	92.2336	42.324	52.9999
1	7410383	7410983	Peak_merge_1187	185.979	205.604	164.546	184.068	287.311	226.189	204.396	205.555	126.426	145.413	100.619	178.875
1	7411971	7413173	Peak_merge_1188	1123.22	867.884	1027.97	790.655	406.875	426.046	408.791	453.258	1372.33	1479.89	1153.13	2186.24
1	7419434	7421109	Peak_merge_1189	1251.28	874.803	1283.64	1147.64	465.764	604.297	496.206	501.242	396.95	528.474	528.65	430.624
1	7421698	7422418	Peak_merge_1190	395.613	345.967	365.363	370.925	96.365	168.798	118.267	110.234	135.262	112.176	103.015	174.458
1	7424082	7424391	Peak_merge_1191	154.983	148.272	142.43	114.345	160.608	130.312	188.969	92.7265	93.1202	72.2912	64.6838	72.8748
1	7427803	7428329	Peak_merge_1192	302.624	279.739	236.203	184.068	83.8733	91.8261	89.9855	90.7812	134.582	140.428	129.368	203.166
1	7428683	7429708	Peak_merge_1193	672.135	389.461	474.176	372.319	431.858	498.967	665.892	415.648	275.962	275.87	281.894	311.374
1	7431245	7432181	Peak_merge_1194	276.522	264.912	270.705	230.085	292.664	300.461	307.236	400.086	418.701	394.693	326.613	503.499
1	7432580	7433298	Peak_merge_1195	549.78	470.516	312.284	384.869	107.072	152.593	127.265	157.57	275.282	334.035	183.67	287.083
1	7434605	7435050	Peak_merge_1196	172.112	172.984	138.006	131.079	133.84	113.432	124.694	189.344	119.629	122.978	110.202	112.625
1	7437596	7438498	Peak_merge_1197	511.443	474.47	583.873	323.513	219.498	212.686	208.252	245.758	241.976	289.165	195.648	333.457
1	7438804	7439282	Peak_merge_1198	416.006	356.841	348.554	398.814	110.641	95.2021	151.69	100.508	169.248	240.971	180.476	159
1	7440458	7441311	Peak_merge_1199	507.364	336.083	431.712	539.654	162.393	127.611	158.117	243.164	210.03	290.827	315.433	377.624
1	7442039	7442794	Peak_merge_1200	1373.64	932.135	1246.48	967.751	215.929	301.811	178.685	175.726	513.18	743.686	472.751	772.915
1	7446338	7448685	Peak_merge_1201	4094.8	2666.91	4225.12	2500.26	2111.11	1853.4	3090.36	1810.44	1640.14	1638.6	1442.21	1744.58
1	7453738	7455036	Peak_merge_1202	296.914	332.129	369.786	348.613	317.648	422.67	501.348	433.804	246.055	274.208	200.44	390.874
1	7455276	7455604	Peak_merge_1203	119.908	100.825	144.199	175.701	57.1052	50.6394	39.8507	30.4765	61.8535	107.19	69.4752	88.3331
1	7458676	7459168	Peak_merge_1204	177.006	174.961	171.623	184.068	224.852	267.376	230.106	234.086	101.277	100.543	84.6479	207.583
1	7459292	7460452	Peak_merge_1205	647.664	643.499	1151.82	753.005	813.749	887.878	852.291	1000.54	417.341	457.013	408.067	585.207
1	7461420	7462295	Peak_merge_1206	435.583	389.461	494.523	380.686	280.172	214.036	218.536	189.992	272.563	312.431	298.663	379.832
1	7464832	7466064	Peak_merge_1207	404.586	382.541	370.671	336.063	265.896	268.727	367.655	201.016	1264.94	1646.08	650.032	1760.04
1	7471350	7473151	Peak_merge_1208	2426.7	1645.82	3344.88	2052.64	1120.69	1067.48	1825.42	1182.1	1445.06	1602.04	1595.53	2106.74
1	7474336	7474884	Peak_merge_1209	190.058	250.085	335.285	188.251	130.271	258.599	197.968	379.984	41.4623	60.6581	45.5182	70.6665
1	7475391	7475682	Peak_merge_1210	68.5186	91.9285	46.8868	68.3282	89.2269	142.466	129.836	132.93	25.8289	29.0827	22.3598	24.2916
1	7484478	7484945	Peak_merge_1211	126.433	102.802	84.0423	167.334	78.5196	66.844	98.984	81.0546	83.6042	74.784	66.2809	77.2915
1	7487291	7488115	Peak_merge_1212	221.054	262.935	251.242	228.69	201.653	153.944	226.249	193.883	146.817	143.752	138.152	156.791
1	7491708	7492008	Peak_merge_1213	100.331	91.9285	87.5809	73.906	39.2598	31.734	51.4203	35.664	74.0883	83.0934	71.8709	59.6248
1	7493694	7494196	Peak_merge_1214	205.556	189.788	147.738	189.646	66.0279	56.041	68.1319	52.5234	95.839	68.1365	87.8422	108.208
1	7494294	7495372	Peak_merge_1215	787.148	558.49	814.768	534.076	212.36	121.535	100.27	125.797	269.165	344.837	330.606	282.666
1	7499259	7499953	Peak_merge_1216	191.689	202.638	200.817	297.019	94.5805	75.6215	100.27	102.453	96.5187	93.8955	164.504	141.333
1	7500957	7501426	Peak_merge_1217	178.638	189.788	149.507	132.473	42.8289	76.2967	87.4145	75.8671	62.5332	63.9819	72.6694	64.0415
1	7502810	7503477	Peak_merge_1218	234.921	212.523	238.857	177.096	92.7959	70.22	128.551	111.531	89.0419	71.4603	66.2809	81.7081
1	7506146	7506412	Peak_merge_1219	67.7029	61.2857	43.3481	48.8059	19.6299	57.3913	56.5623	48.6328	39.4231	51.5179	37.5326	24.2916
1	7506915	7507156	Peak_merge_1220	69.3343	97.8594	71.6571	78.0894	42.8289	38.486	46.2782	36.3125	25.1492	23.2661	40.7268	11.0416
1	7507739	7508883	Peak_merge_1221	508.18	287.647	449.405	375.108	185.592	141.115	168.401	173.133	301.791	300.798	266.721	346.707
1	7513288	7514553	Peak_merge_1222	436.398	373.645	440.559	362.558	198.084	269.402	326.519	381.281	326.94	380.568	371.333	536.624
1	7531966	7532575	Peak_merge_1223	167.218	138.387	101.735	108.767	62.4588	50.6394	41.1362	52.5234	76.1274	73.9531	60.691	61.8332
1	7541803	7542338	Peak_merge_1224	172.928	185.834	124.736	140.84	67.8124	52.665	59.1333	54.4687	68.6506	82.2624	66.2809	44.1666
1	7544280	7545324	Peak_merge_1225	362.986	327.186	277.782	213.351	83.8733	84.399	106.697	89.4843	143.419	154.554	125.375	136.916
1	7546270	7546768	Peak_merge_1226	93.8053	121.583	84.927	93.4284	39.2598	44.5627	74.5594	50.5781	146.817	129.626	134.958	97.1664
1	7546881	7548233	Peak_merge_1227	357.276	308.405	258.32	269.13	253.404	260.624	497.491	309.953	361.605	414.636	350.57	249.541
1	7551965	7552363	Peak_merge_1228	100.331	107.744	100.851	118.529	62.4588	72.9208	254.53	63.5468	59.8144	73.9531	44.7197	48.5832
1	7554024	7555108	Peak_merge_1229	475.552	387.484	359.17	439.253	187.376	146.517	262.243	171.836	276.642	250.111	218.807	128.083
1	7558984	7559255	Peak_merge_1230	81.5698	118.617	54.8487	61.356	44.6134	28.3581	78.4159	33.7187	92.4404	66.4747	67.878	66.2498
1	7561587	7562085	Peak_merge_1231	144.379	177.926	99.0815	131.079	76.7351	73.596	75.8449	74.5703	96.5187	91.4027	63.8852	48.5832
1	7562940	7563500	Peak_merge_1232	146.826	180.892	135.352	129.684	135.625	137.064	109.268	92.7265	93.7999	93.0646	77.4608	64.0415
1	7571623	7571761	Peak_merge_1233	45.6791	46.4585	40.6942	33.4669	14.2763	22.9565	38.5652	18.8047	29.2275	30.7445	23.1584	17.6666
1	7572781	7573911	Peak_merge_1234	274.89	257.004	351.208	260.763	105.288	99.9285	137.549	95.9687	126.426	109.683	187.663	86.1248
1	7576294	7576785	Peak_merge_1235	72.5971	83.0322	51.31	62.7504	64.2433	98.5781	111.839	105.695	51.6579	78.9387	58.2953	81.7081
1	7578924	7579434	Peak_merge_1236	136.222	120.594	111.467	118.529	64.2433	72.9208	123.409	69.3828	62.5332	57.3344	75.8637	33.1249
1	7588913	7590773	Peak_merge_1237	8248.34	5808.3	8721.82	5870.65	3706.48	4436.01	4591.83	3996.32	3360.48	4460.45	3652.64	5646.69
1	7595596	7596316	Peak_merge_1238	128.065	139.375	277.782	227.296	64.2433	62.1177	57.8478	77.8125	78.8463	73.9531	98.2235	86.1248
1	7601256	7602093	Peak_merge_1239	153.351	167.053	192.855	161.757	135.625	130.312	136.264	491.515	91.081	87.248	122.979	81.7081
1	7606092	7606329	Peak_merge_1240	93.8053	80.0668	75.1958	66.9338	42.8289	23.6317	55.2768	35.0156	38.0637	35.7301	39.1297	22.0833
1	7611895	7613362	Peak_merge_1241	5548.38	3929.2	5541.49	4214.04	1618.58	2463.1	2612.15	2569.76	2128.85	2808.56	2299.87	3073.99
1	7623263	7623980	Peak_merge_1242	358.907	330.152	384.825	262.157	82.0887	70.22	53.9913	70.6796	87.0028	100.543	84.6479	90.5414
1	7624088	7625143	Peak_merge_1243	338.515	335.094	375.094	242.635	55.3207	56.041	66.8463	52.5234	74.768	52.3488	67.878	108.208
1	7630127	7630856	Peak_merge_1244	89.7268	113.675	69.8878	189.646	110.641	121.535	146.548	271.047	56.4159	47.3632	60.691	119.25
1	7635168	7635363	Peak_merge_1245	48.1262	31.6313	19.4624	62.7504	37.4753	18.9054	5.14203	59.0078	17.6724	13.2949	12.777	35.3332
1	7635659	7636411	Peak_merge_1246	199.846	180.892	198.163	189.646	73.166	39.1612	77.1304	89.4843	40.7825	29.0827	63.8852	88.3331
1	7641024	7641305	Peak_merge_1247	56.2832	55.3548	39.8095	39.0447	35.6907	50.6394	56.5623	51.875	36.7043	18.2805	28.7483	30.9166
1	7641481	7641845	Peak_merge_1248	69.3343	59.3087	36.2709	50.2003	85.6578	109.381	154.261	97.914	23.7898	33.2373	27.9498	46.3749
1	7650712	7652217	Peak_merge_1249	4827.3	2912.06	6036.89	4092.72	2269.93	2395.58	2916.81	2246.83	2279.06	2603.31	2672.8	4390.16
1	7657225	7657897	Peak_merge_1250	389.088	373.645	399.865	337.458	148.117	188.379	223.678	198.422	163.13	178.651	200.44	324.624
1	7659202	7660057	Peak_merge_1251	525.309	555.525	658.184	433.675	128.487	116.133	227.535	160.164	182.162	135.442	182.073	165.625
1	7660443	7660898	Peak_merge_1252	182.716	192.753	249.473	228.69	89.2269	162.721	167.116	170.539	66.6115	65.6437	88.6407	72.8748
1	7662141	7663489	Peak_merge_1253	656.637	736.416	568.834	457.381	512.162	527.325	667.178	590.078	440.452	294.981	596.528	812.665
1	7665631	7666190	Peak_merge_1254	480.446	445.804	284.859	238.452	107.072	104.655	92.5565	140.062	91.081	94.7264	83.8493	99.3747
1	7668567	7669575	Peak_merge_1255	1082.43	941.032	774.959	506.187	139.194	150.568	156.832	258.078	108.074	118.823	99.0221	90.5414
1	7678804	7680425	Peak_merge_1256	3679.61	2726.22	4750.6	3406.65	2287.78	2366.55	2528.59	2687.77	2076.51	2531.02	2480.34	3774.03
1	7680880	7681455	Peak_merge_1257	957.629	735.428	970.468	825.517	301.587	347.724	344.516	376.742	226.343	280.856	261.929	428.416
1	7686949	7687638	Peak_merge_1258	153.351	214.5	245.934	195.224	91.0114	77.6471	71.9884	69.3828	89.7216	73.1222	83.0508	86.1248
1	7693655	7694016	Peak_merge_1259	61.1773	84.0207	72.5418	80.8783	41.0444	33.7596	24.4246	51.2265	61.1738	71.4603	81.4536	59.6248
1	7697052	7697940	Peak_merge_1260	257.761	311.371	239.742	245.424	96.365	87.775	115.696	128.391	125.066	143.752	99.8206	139.125
1	7702579	7703240	Peak_merge_1261	100.331	121.583	280.436	179.885	32.1217	44.5627	56.5623	24.6406	59.8144	46.5323	63.8852	57.4165
1	7704105	7704970	Peak_merge_1262	185.979	132.456	336.169	298.413	60.6743	56.7161	48.8493	40.2031	48.2593	24.0971	50.3096	72.8748
1	7705149	7705490	Peak_merge_1263	61.993	56.3433	143.314	97.6118	8.92269	18.2302	10.2841	23.3437	14.9536	24.928	22.3598	15.4583
1	7711527	7711787	Peak_merge_1264	50.5733	76.1128	84.0423	62.7504	24.9835	39.1612	28.2811	33.7187	29.2275	28.2517	19.1656	15.4583
1	7712064	7713198	Peak_merge_1265	363.801	521.917	206.125	493.637	87.4423	85.7494	138.835	71.9765	112.832	93.0646	103.813	75.0831
1	7716073	7716642	Peak_merge_1266	176.191	105.767	98.1968	119.923	39.2598	35.7852	20.5681	21.3984	33.3057	31.5755	48.7125	17.6666
1	7721540	7722039	Peak_merge_1267	84.0169	155.191	119.429	105.978	74.9506	106.005	61.7043	70.0312	54.3767	39.0539	47.1153	30.9166
1	7732205	7732939	Peak_merge_1268	290.388	234.269	245.934	206.379	37.4753	49.289	25.7101	33.0703	90.4013	74.784	98.2235	59.6248
1	7734228	7735143	Peak_merge_1269	331.173	182.869	171.623	179.885	57.1052	40.5115	53.9913	45.3906	72.0492	56.5035	75.8637	64.0415
1	7743154	7744052	Peak_merge_1270	453.528	327.186	411.365	319.33	35.6907	52.665	48.8493	67.4375	82.2448	83.0934	78.2594	70.6665
1	7745031	7746351	Peak_merge_1271	488.603	429.988	943.043	564.754	107.072	68.1944	156.832	103.102	91.7607	85.5862	107.008	117.041
1	7749255	7750676	Peak_merge_1272	420.9	411.207	236.203	249.607	126.702	104.655	106.697	93.3749	119.629	102.205	103.813	101.583
1	7751182	7751419	Peak_merge_1273	72.5971	99.8363	50.4254	55.7781	24.9835	26.3325	32.1377	19.4531	19.7116	24.928	27.1512	28.7083
1	7767992	7769140	Peak_merge_1274	749.626	633.615	756.381	506.187	85.6578	85.7494	102.841	96.6171	208.671	168.68	197.246	141.333
1	7773694	7774151	Peak_merge_1275	141.116	150.249	184.008	204.985	53.5361	34.4348	35.9942	28.5312	43.5014	59.8272	71.0723	64.0415
1	7775247	7776325	Peak_merge_1276	840.169	565.41	626.336	451.803	74.9506	69.5448	71.9884	69.3828	174.685	201.917	150.13	167.833
1	7780049	7780812	Peak_merge_1277	408.665	333.117	398.98	271.918	51.7516	45.2379	38.5652	42.7969	99.9172	98.8811	94.2307	103.791
1	7791673	7792556	Peak_merge_1278	337.699	308.405	374.209	281.68	107.072	75.6215	55.2768	74.5703	92.4404	65.6437	70.2737	41.9582
1	7798856	7799898	Peak_merge_1279	748.811	550.583	529.909	369.53	58.8897	45.2379	44.9927	57.7109	140.7	134.611	144.54	152.375
1	7809079	7809696	Peak_merge_1280	314.044	200.661	168.085	177.096	60.6743	40.5115	59.1333	49.2812	78.8463	69.7984	79.058	112.625
1	7810375	7811733	Peak_merge_1281	469.842	534.767	313.168	334.669	107.072	105.33	104.126	88.1875	113.511	125.471	115.792	163.416
1	7813633	7814215	Peak_merge_1282	106.856	121.583	76.0804	86.4561	207.006	188.379	199.254	205.555	64.5724	55.6725	55.101	17.6666
1	7821010	7822203	Peak_merge_1283	657.452	563.433	541.409	508.976	198.084	105.33	123.409	110.234	188.959	214.381	198.843	150.166
1	7822426	7822937	Peak_merge_1284	181.901	144.318	122.083	138.051	57.1052	58.0665	82.2724	53.8203	81.5651	75.615	64.6838	44.1666
1	7830301	7832759	Peak_merge_1285	1124.03	946.962	1416.33	1008.19	151.686	138.414	183.827	145.898	360.246	444.549	342.584	565.332
1	7833694	7833946	Peak_merge_1286	93.8053	92.917	81.3884	76.695	30.3371	41.8619	17.9971	29.8281	69.3303	44.8704	36.734	22.0833
1	7834527	7835014	Peak_merge_1287	204.74	166.064	243.28	160.362	55.3207	56.7161	61.7043	38.2578	97.1984	95.5574	76.6623	57.4165
1	7837292	7837588	Peak_merge_1288	104.409	131.468	62.8106	111.556	41.0444	22.9565	39.8507	28.5312	50.2985	46.5323	34.3383	19.8749
1	7844872	7846145	Peak_merge_1289	360.538	314.336	263.627	303.991	78.5196	79.6727	100.27	64.8437	118.949	104.698	110.202	132.5
1	7851750	7852271	Peak_merge_1290	154.983	136.41	160.123	154.784	82.0887	63.4681	65.5608	64.1953	67.2912	42.3776	67.878	59.6248
1	7852429	7853368	Peak_merge_1291	407.033	285.67	226.472	168.729	142.763	120.184	199.254	123.203	117.59	98.0502	106.209	83.9165
1	7857561	7858259	Peak_merge_1292	478.815	324.221	404.288	195.224	33.9062	45.2379	43.7072	42.1484	146.137	113.838	150.929	123.666
1	7860801	7861713	Peak_merge_1293	991.889	700.831	1044.78	690.255	89.2269	101.954	97.6985	89.4843	239.258	218.536	322.62	382.041
1	7863989	7864790	Peak_merge_1294	562.016	334.106	307.86	310.963	44.6134	68.1944	61.7043	59.6562	106.714	117.162	74.2666	152.375
1	7870076	7870784	Peak_merge_1295	265.917	214.5	186.662	184.068	66.0279	74.2711	93.842	74.5703	73.4086	104.698	97.425	114.833
1	7874834	7875551	Peak_merge_1296	546.518	418.126	491.869	359.769	67.8124	45.9131	50.1348	47.9843	150.216	144.582	124.576	119.25
1	7879351	7881479	Peak_merge_1297	3236.69	1838.57	2539.85	1559	231.99	276.154	213.394	210.094	723.89	584.977	564.586	521.165
1	7893239	7893492	Peak_merge_1298	65.2558	65.2396	85.8116	54.3837	39.2598	25.6573	17.9971	23.9922	36.0246	26.5899	31.144	30.9166
1	7895149	7895395	Peak_merge_1299	66.8872	64.2511	85.8116	90.6395	28.5526	29.0333	17.9971	23.9922	35.3449	29.0827	59.8924	101.583
1	7897769	7898211	Peak_merge_1300	138.669	99.8363	107.928	111.556	53.5361	62.1177	66.8463	70.6796	63.2129	61.4891	66.2809	66.2498
1	7905093	7906923	Peak_merge_1301	1135.45	610.88	974.006	575.909	180.238	154.619	159.403	130.984	278.681	298.305	357.757	293.708
1	7913834	7914216	Peak_merge_1302	228.395	90.94	192.855	125.501	60.6743	44.5627	44.9927	71.3281	30.5869	35.7301	22.3598	22.0833
1	7914762	7915857	Peak_merge_1303	1330.4	628.672	1011.16	462.959	383.676	434.824	1091.4	393.601	182.162	216.043	255.541	218.624
1	7934678	7936115	Peak_merge_1304	1541.67	864.919	1265.06	888.267	248.051	185.003	197.968	158.867	339.855	319.909	307.448	300.333
1	7940313	7940900	Peak_merge_1305	329.542	214.5	188.432	213.351	73.166	50.6394	46.2782	54.4687	76.8071	97.2192	98.2235	99.3747
1	7946249	7946786	Peak_merge_1306	198.215	141.352	166.315	115.74	42.8289	54.0154	52.7058	42.7969	55.7361	35.7301	64.6838	33.1249
1	7947416	7948639	Peak_merge_1307	641.954	375.622	358.286	297.019	105.288	157.32	179.971	142.656	117.59	130.457	145.339	176.666
1	7953406	7953801	Peak_merge_1308	115.013	86.9861	122.083	103.19	23.199	14.179	16.7116	27.2344	35.3449	42.3776	36.734	48.5832
1	7961834	7962631	Peak_merge_1309	241.447	256.016	299.898	211.957	73.166	56.041	53.9913	53.8203	95.839	125.471	139.749	112.625
1	7968756	7969982	Peak_merge_1310	318.122	325.209	263.627	281.68	119.564	93.8517	110.554	115.422	181.482	127.964	132.562	143.541
1	7981438	7982205	Peak_merge_1311	87.2797	108.733	120.313	121.317	107.072	140.44	60.4188	41.5	173.326	173.665	217.21	143.541
1	7982384	7982627	Peak_merge_1312	63.6244	68.205	83.1577	50.2003	21.4144	23.6317	6.42753	16.8594	26.5087	37.392	25.5541	41.9582
1	7984570	7984891	Peak_merge_1313	55.4675	72.1589	69.8878	76.695	42.8289	34.4348	37.2797	33.0703	68.6506	78.1078	75.0651	35.3332
1	8001760	8002002	Peak_merge_1314	88.9111	102.802	69.0032	66.9338	44.6134	33.0844	35.9942	35.664	47.5796	38.2229	39.9283	33.1249
1	8017008	8017574	Peak_merge_1315	205.556	145.306	91.1196	107.373	62.4588	45.2379	42.4217	46.6875	50.2985	65.6437	71.0723	55.2082
1	8027452	8029282	Peak_merge_1316	1105.27	978.594	1140.32	865.956	217.714	205.934	131.122	143.953	310.627	329.05	299.462	439.457
1	8034030	8034336	Peak_merge_1317	47.3105	91.9285	80.5037	85.0617	21.4144	15.5294	14.1406	20.75	56.4159	40.7157	100.619	39.7499
1	8036313	8037210	Peak_merge_1318	83.2012	140.364	72.5418	90.6395	107.072	56.7161	52.7058	51.875	67.9709	51.5179	289.081	68.4582
1	8046108	8046950	Peak_merge_1319	132.959	214.5	191.97	210.563	149.901	74.9463	151.69	84.2968	127.785	93.0646	88.6407	99.3747
1	8046963	8047873	Peak_merge_1320	254.498	215.488	179.585	234.268	83.8733	93.8517	137.549	106.992	114.191	103.036	114.993	90.5414
1	8049922	8050539	Peak_merge_1321	192.505	209.557	244.165	142.234	44.6134	61.4425	60.4188	62.25	89.7216	87.248	107.806	101.583
1	8051614	8052502	Peak_merge_1322	193.32	270.843	465.329	352.797	35.6907	33.7596	35.9942	42.1484	80.8854	93.8955	76.6623	97.1664
1	8059231	8060105	Peak_merge_1323	221.054	256.016	214.971	149.207	78.5196	85.0742	143.977	94.0234	92.4404	115.5	117.389	75.0831
1	8064884	8065352	Peak_merge_1324	88.0954	103.79	134.468	103.19	51.7516	52.665	51.4203	42.1484	66.6115	57.3344	65.4823	37.5416
1	8066685	8067288	Peak_merge_1325	202.293	175.949	154.815	136.656	112.426	79.6727	70.7029	63.5468	89.7216	65.6437	82.2522	55.2082
1	8069805	8070524	Peak_merge_1326	136.222	163.099	144.199	108.767	115.995	78.3223	91.271	75.2187	124.387	145.413	123.778	117.041
1	8080516	8081356	Peak_merge_1327	212.081	182.869	309.63	231.479	89.2269	64.1433	64.2753	55.1172	87.0028	66.4747	70.2737	39.7499
1	8084150	8084766	Peak_merge_1328	184.348	175.949	234.434	178.49	78.5196	89.1254	100.27	111.531	76.1274	54.8416	75.8637	70.6665
1	8085725	8086481	Peak_merge_1329	267.549	269.855	256.55	206.379	87.4423	64.8185	79.7014	72.625	141.379	137.935	122.18	132.5
1	8090045	8091523	Peak_merge_1330	628.087	768.048	848.385	674.916	178.454	141.79	199.254	150.437	233.14	243.464	174.087	220.833
1	8091756	8092030	Peak_merge_1331	88.9111	151.237	102.62	73.906	49.967	60.0921	48.8493	40.2031	41.4623	46.5323	38.3311	30.9166
1	8092281	8092692	Peak_merge_1332	107.672	95.8824	84.927	65.5393	99.9341	145.842	214.68	153.68	51.6579	33.2373	31.9426	30.9166
1	8093198	8094248	Peak_merge_1333	330.358	330.152	489.215	356.98	192.73	337.596	465.353	286.609	97.8781	120.485	126.173	103.791
1	8096345	8097097	Peak_merge_1334	133.774	171.007	173.393	133.868	945.805	754.19	1219.95	691.882	69.3303	64.8128	69.4752	59.6248
1	8099666	8100403	Peak_merge_1335	150.904	242.177	369.786	356.98	94.5805	108.031	106.697	355.344	72.7289	61.4891	64.6838	44.1666
1	8100790	8101322	Peak_merge_1336	272.443	216.477	325.553	320.724	89.2269	103.98	87.4145	103.102	78.1665	88.9099	113.396	181.083
1	8104623	8105147	Peak_merge_1337	432.32	332.129	462.675	372.319	57.1052	64.1433	51.4203	55.1172	111.472	103.036	99.0221	136.916
1	8105612	8107850	Peak_merge_1338	1680.34	1326.54	1950.67	1192.26	428.289	572.563	1064.4	514.211	638.927	670.563	602.917	728.748
1	8112756	8113605	Peak_merge_1339	316.491	297.532	319.361	248.213	87.4423	85.0742	113.125	98.5624	160.411	121.316	178.08	165.625
1	8119268	8120598	Peak_merge_1340	1099.56	714.67	886.425	725.116	92.7959	63.4681	78.4159	49.9297	231.101	279.194	222.8	393.082
1	8124367	8125032	Peak_merge_1341	84.0169	138.387	86.6963	114.345	98.1496	276.154	169.687	173.781	58.455	59.8272	51.1082	61.8332
1	8127730	8128494	Peak_merge_1342	344.224	332.129	237.088	256.579	215.929	514.497	449.927	287.906	87.6825	63.9819	103.813	70.6665
1	8130324	8130571	Peak_merge_1343	130.512	83.0322	61.9259	101.795	57.1052	66.1688	71.9884	42.1484	36.0246	32.4064	21.5613	13.25
1	8133213	8134581	Peak_merge_1344	764.309	636.58	713.917	531.287	269.465	555.683	534.771	298.281	248.774	231.83	200.44	145.75
1	8135788	8136296	Peak_merge_1345	156.614	134.433	165.431	179.885	82.0887	80.3479	60.4188	94.0234	70.01	78.9387	94.2307	165.625
1	8142519	8142928	Peak_merge_1346	48.9419	68.205	81.3884	51.5948	49.967	97.9029	113.125	60.9531	50.2985	37.392	55.101	26.4999
1	8143551	8144154	Peak_merge_1347	104.409	96.8709	89.3503	105.978	89.2269	259.949	134.978	125.797	63.2129	71.4603	42.324	33.1249
1	8149220	8150065	Peak_merge_1348	116.645	148.272	165.431	133.868	83.8733	171.499	92.5565	106.344	76.1274	67.3056	75.0651	57.4165
1	8151098	8152782	Peak_merge_1349	530.204	615.822	694.455	532.681	230.205	264.675	375.368	223.711	209.35	214.381	159.713	209.791
1	8153469	8153997	Peak_merge_1350	148.457	317.302	222.933	172.912	17.8454	66.1688	77.1304	53.1718	129.145	112.176	126.173	86.1248
1	8160842	8161803	Peak_merge_1351	782.254	795.725	861.655	564.754	178.454	247.796	222.393	238.625	197.795	184.467	190.059	236.291
1	8165518	8166183	Peak_merge_1352	233.29	241.189	355.632	200.801	35.6907	73.596	77.1304	70.0312	91.7607	68.1365	72.6694	57.4165
1	8166419	8167184	Peak_merge_1353	308.334	313.348	339.708	241.24	69.597	121.535	156.832	168.594	133.223	140.428	174.087	125.875
1	8167723	8168142	Peak_merge_1354	208.003	167.053	191.97	149.207	87.4423	103.304	47.5637	96.6171	40.7825	49.0251	40.7268	72.8748
1	8173976	8174362	Peak_merge_1355	163.955	121.583	143.314	135.262	23.199	17.555	17.9971	20.1016	19.0319	37.392	19.1656	41.9582
1	8176255	8176735	Peak_merge_1356	137.037	132.456	124.736	117.134	73.166	55.3658	60.4188	47.9843	72.0492	73.9531	63.8852	26.4999
1	8176968	8177419	Peak_merge_1357	94.6209	110.71	118.544	78.0894	53.5361	47.9387	35.9942	23.3437	30.5869	26.5899	32.7412	48.5832
1	8177439	8178058	Peak_merge_1358	136.222	207.58	152.161	100.401	55.3207	76.2967	88.7	61.6015	62.5332	65.6437	57.4967	44.1666
1	8185046	8185534	Peak_merge_1359	182.716	249.097	133.583	124.106	58.8897	51.3146	66.8463	44.0937	70.01	55.6725	44.7197	48.5832
1	8185717	8186502	Peak_merge_1360	524.494	388.472	455.598	389.053	69.597	78.9975	61.7043	65.4922	105.355	130.457	164.504	181.083
1	8189906	8190836	Peak_merge_1361	616.668	801.656	935.081	619.137	151.686	482.087	363.798	514.859	78.1665	99.712	90.2379	112.625
1	8195129	8195909	Peak_merge_1362	287.941	186.822	312.284	223.113	164.177	201.207	176.114	189.992	114.191	97.2192	92.6336	130.291
1	8196009	8196445	Peak_merge_1363	95.4366	93.9055	117.659	90.6395	74.9506	95.8773	68.1319	97.2656	48.9391	47.3632	39.9283	48.5832
1	8198559	8199103	Peak_merge_1364	250.419	192.753	158.353	99.0062	49.967	65.4936	59.1333	64.8437	68.6506	79.7696	79.8565	66.2498
1	8202615	8203605	Peak_merge_1365	276.522	302.474	211.433	231.479	101.719	107.356	156.832	106.344	126.426	107.19	116.591	70.6665
1	8203702	8204089	Peak_merge_1366	138.669	101.813	138.891	100.401	64.2433	63.4681	78.4159	76.5156	43.5014	57.3344	39.9283	57.4165
1	8208859	8209783	Peak_merge_1367	419.269	316.313	575.026	384.869	180.238	156.645	156.832	192.586	118.949	133.78	132.562	156.791
1	8210998	8212140	Peak_merge_1368	755.336	647.453	885.541	561.965	249.835	258.599	278.955	326.164	182.162	218.536	240.368	337.874
1	8215954	8217324	Peak_merge_1369	449.45	361.783	394.557	411.364	317.648	261.975	314.949	260.672	205.952	163.694	173.289	196.541
1	8217525	8218119	Peak_merge_1370	181.901	206.592	145.968	179.885	92.7959	72.9208	159.403	73.9218	97.1984	93.8955	58.2953	81.7081
1	8243374	8244619	Peak_merge_1371	3398.2	2555.22	3114.87	2147.46	1217.05	1737.94	1387.06	1162.65	1300.28	1803.13	1131.57	1517.12
1	8267208	8267586	Peak_merge_1372	30.9965	36.5737	28.309	55.7781	24.9835	52.665	84.8434	102.453	33.3057	28.2517	27.9498	19.8749
1	8271981	8272647	Peak_merge_1373	209.634	134.433	163.661	128.29	80.3042	80.3479	70.7029	99.2109	151.575	169.51	132.562	181.083
1	8273453	8274048	Peak_merge_1374	168.849	119.606	165.431	146.418	71.3815	51.3146	66.8463	59.6562	93.1202	70.6294	115.792	68.4582
1	8286907	8287305	Peak_merge_1375	29.3651	39.5391	25.655	37.6502	17.8454	14.179	17.9971	22.0469	101.277	65.6437	133.36	70.6665
1	8290981	8291317	Peak_merge_1376	97.068	74.1359	51.31	57.1726	57.1052	38.486	35.9942	38.2578	31.2666	34.0683	48.7125	24.2916
1	8326951	8327507	Peak_merge_1377	139.484	125.537	197.278	160.362	53.5361	34.4348	33.4232	51.2265	73.4086	58.1653	83.0508	88.3331
1	8328838	8329514	Peak_merge_1378	198.215	155.191	431.712	306.78	69.597	68.8696	61.7043	63.5468	116.91	108.021	148.533	106
1	8331058	8331324	Peak_merge_1379	131.327	117.629	107.928	107.373	55.3207	42.5371	38.5652	33.0703	61.1738	57.3344	51.1082	70.6665
1	8331497	8331777	Peak_merge_1380	90.5425	82.0437	89.3503	89.245	32.1217	35.11	17.9971	34.3672	69.3303	37.392	45.5182	35.3332
1	8332307	8333572	Peak_merge_1381	759.415	265.901	863.424	653.999	133.84	97.9029	105.412	138.766	219.546	186.129	251.548	295.916
1	8338276	8338793	Peak_merge_1382	177.006	121.583	93.7735	161.757	64.2433	51.3146	47.5637	58.3593	80.8854	103.867	99.0221	44.1666
1	8347955	8349142	Peak_merge_1383	2052.3	1153.55	2237.3	1496.25	1031.46	1008.74	1726.44	1093.91	1052.87	1134.22	1141.95	1497.25
1	8359841	8359974	Peak_merge_1384	54.6518	52.3894	41.5788	41.8336	42.8289	27.6829	38.5652	28.5312	21.071	27.4208	22.3598	19.8749
1	8360166	8360556	Peak_merge_1385	126.433	124.548	80.5037	80.8783	94.5805	89.1254	33.4232	76.5156	41.4623	42.3776	52.7053	41.9582
1	8362551	8363508	Peak_merge_1386	590.565	504.124	543.179	556.387	233.774	189.054	183.827	225.008	245.375	227.676	213.217	267.208
1	8365126	8366292	Peak_merge_1387	642.77	487.32	490.984	421.125	167.747	97.9029	89.9855	111.531	306.549	417.96	253.944	295.916
1	8370832	8371108	Peak_merge_1388	103.594	83.0322	75.1958	66.9338	44.6134	31.0588	23.1391	45.3906	42.8217	39.0539	26.3527	48.5832
1	8374695	8374921	Peak_merge_1389	70.15	37.5622	25.655	22.3113	46.398	18.9054	10.2841	27.2344	29.9072	24.928	31.144	24.2916
1	8375424	8376187	Peak_merge_1390	234.105	173.972	141.545	143.629	82.0887	89.8006	129.836	106.344	55.7361	62.32	64.6838	101.583
1	8383223	8383766	Peak_merge_1391	178.638	139.375	109.697	133.868	66.0279	84.399	119.552	95.9687	38.7434	39.0539	55.8996	41.9582
1	8384478	8385317	Peak_merge_1392	168.034	176.938	125.621	174.307	85.6578	128.962	110.554	106.344	193.037	234.323	130.166	75.0831
1	8385962	8386810	Peak_merge_1393	346.672	260.958	204.356	225.901	114.21	178.926	264.814	163.406	120.309	126.302	114.993	112.625
1	8394327	8395339	Peak_merge_1394	229.211	310.382	157.469	178.49	98.1496	86.4246	128.551	108.289	206.632	320.74	181.274	196.541
1	8402761	8405052	Peak_merge_1395	1761.09	1348.28	1902.9	1321.94	970.788	903.407	1325.36	846.21	1184.73	917.351	942.307	1245.5
1	8407085	8408332	Peak_merge_1396	535.913	410.219	407.826	382.08	180.238	167.448	182.542	154.976	689.225	493.575	345.779	428.416
1	8408931	8409266	Peak_merge_1397	157.43	140.364	107.043	105.978	41.0444	37.8108	41.1362	40.8515	110.113	63.1509	68.6766	92.7498
1	8416864	8417681	Peak_merge_1398	167.218	188.799	208.779	184.068	83.8733	105.33	131.122	110.234	137.301	119.654	139.749	90.5414
1	8419016	8419383	Peak_merge_1399	150.088	143.329	125.621	100.401	37.4753	44.5627	24.4246	40.2031	82.2448	65.6437	93.4321	66.2498
1	8422338	8422840	Peak_merge_1400	129.696	93.9055	161.892	142.234	44.6134	70.8952	47.5637	59.6562	62.5332	68.9675	95.0293	59.6248
1	8423202	8424001	Peak_merge_1401	214.529	204.615	236.203	165.94	101.719	99.9285	89.9855	94.0234	120.988	132.949	103.813	147.958
1	8424085	8424890	Peak_merge_1402	308.334	275.785	184.008	209.168	146.332	141.115	164.545	182.211	477.156	314.924	316.232	236.291
1	8429758	8430745	Peak_merge_1403	311.597	295.555	260.974	269.13	185.592	131.662	213.394	119.312	192.358	164.525	126.972	128.083
1	8432787	8433443	Peak_merge_1404	141.116	142.341	92.0042	168.729	80.3042	70.22	66.8463	66.1406	336.456	163.694	142.943	97.1664
1	8434223	8434473	Peak_merge_1405	64.4401	63.2626	42.4635	65.5393	28.5526	31.0588	47.5637	36.3125	96.5187	34.0683	83.0508	88.3331
1	8435069	8435380	Peak_merge_1406	85.6483	94.8939	68.1185	69.7227	66.0279	57.3913	50.1348	55.7656	113.511	93.0646	77.4608	46.3749
1	8437937	8439124	Peak_merge_1407	181.901	286.659	181.354	239.846	287.311	297.76	277.669	387.765	154.294	135.442	140.547	145.75
1	8440358	8441044	Peak_merge_1408	84.0169	154.203	80.5037	117.134	44.6134	60.0921	56.5623	67.4375	502.985	341.514	265.124	236.291
1	8446991	8447546	Peak_merge_1409	249.604	175.949	199.048	175.701	85.6578	80.3479	69.4174	90.1328	101.277	65.6437	70.2737	59.6248
1	8447584	8447806	Peak_merge_1410	84.8326	77.1013	92.8889	68.3282	62.4588	37.8108	43.7072	64.1953	50.9782	47.3632	35.9354	24.2916
1	8449730	8450432	Peak_merge_1411	213.713	195.719	178.701	177.096	135.625	112.082	123.409	85.5937	290.236	247.618	206.03	134.708
1	8452871	8453381	Peak_merge_1412	177.006	238.223	200.817	192.435	39.2598	70.22	69.4174	49.2812	267.805	223.521	114.195	214.208
1	8454587	8455272	Peak_merge_1413	345.856	414.172	378.633	249.607	92.7959	120.859	89.9855	66.1406	201.874	176.989	147.735	112.625
1	8456145	8457111	Peak_merge_1414	523.678	547.617	498.946	400.208	144.548	193.78	236.533	143.953	434.334	392.201	424.038	211.999
1	8460362	8461630	Peak_merge_1415	208.003	319.279	234.434	274.707	835.164	874.374	680.033	1096.51	165.849	148.737	127.77	81.7081
1	8471672	8471891	Peak_merge_1416	37.5221	52.3894	33.6169	86.4561	39.2598	36.4604	65.5608	39.5547	25.8289	39.8848	32.7412	24.2916
1	8476214	8476734	Peak_merge_1417	161.508	64.2511	93.7735	85.0617	87.4423	46.5883	33.4232	66.1406	50.9782	30.7445	34.3383	30.9166
1	8478482	8478957	Peak_merge_1418	133.774	94.8939	56.618	107.373	117.779	72.2456	116.981	86.8906	50.9782	63.1509	55.8996	30.9166
1	8479153	8479461	Peak_merge_1419	80.7541	98.8478	71.6571	55.7781	53.5361	47.2635	60.4188	53.8203	44.8608	56.5035	45.5182	17.6666
1	8488495	8488900	Peak_merge_1420	119.092	87.9746	61.9259	66.9338	91.0114	100.604	60.4188	75.2187	42.8217	36.5611	38.3311	72.8748
1	8490110	8491469	Peak_merge_1421	414.375	406.265	499.831	396.025	233.774	197.831	141.406	256.781	120.309	146.244	137.353	187.708
1	8495694	8496577	Peak_merge_1422	481.262	362.772	482.138	372.319	219.498	201.207	316.235	218.523	377.239	343.176	245.958	364.374
1	8498289	8498516	Peak_merge_1423	45.6791	58.3202	56.618	73.906	35.6907	35.7852	62.9898	32.4219	98.5578	39.0539	58.2953	70.6665
1	8499308	8500139	Peak_merge_1424	144.379	170.018	109.697	135.262	83.8733	103.304	87.4145	57.0625	447.928	202.748	245.16	382.041
1	8508123	8508667	Peak_merge_1425	101.147	171.995	168.085	132.473	30.3371	37.8108	37.2797	59.6562	52.3376	58.9963	51.9067	57.4165
1	8509820	8510082	Peak_merge_1426	48.1262	50.4124	67.2339	73.906	64.2433	62.1177	59.1333	68.0859	38.0637	30.7445	39.9283	39.7499
1	8519646	8520179	Peak_merge_1427	79.1227	99.8363	80.5037	126.895	64.2433	132.338	78.4159	136.82	95.1593	115.5	149.332	112.625
1	8524176	8524755	Peak_merge_1428	67.7029	86.9861	78.7344	104.584	160.608	249.146	215.965	258.726	55.7361	47.3632	47.1153	46.3749
1	8525657	8526497	Peak_merge_1429	70.15	94.8939	56.618	85.0617	319.432	186.353	111.839	95.9687	101.956	74.784	72.6694	64.0415
1	8531337	8532361	Peak_merge_1430	92.9896	146.295	99.0815	147.812	108.857	95.2021	107.983	130.336	202.553	219.366	174.886	172.25
1	8536131	8536860	Peak_merge_1431	100.331	135.422	95.5428	132.473	83.8733	76.2967	62.9898	55.7656	169.927	148.737	154.922	112.625
1	8538730	8539367	Peak_merge_1432	178.638	147.283	156.584	204.985	174.885	162.046	199.254	214.633	150.216	143.752	131.763	198.749
1	8542167	8542437	Peak_merge_1433	38.3378	44.4815	38.9249	39.0447	89.2269	53.3402	84.8434	120.609	21.071	24.0971	30.3455	15.4583
1	8542846	8543412	Peak_merge_1434	160.692	128.502	144.199	126.895	130.271	222.138	123.409	165.351	106.035	93.0646	103.015	103.791
1	8543498	8544679	Peak_merge_1435	581.593	487.32	444.097	396.025	421.151	501.668	431.93	559.601	330.339	397.186	325.016	280.458
1	8549760	8550005	Peak_merge_1436	80.7541	71.1704	43.3481	55.7781	46.398	24.3069	25.7101	42.1484	37.384	23.2661	32.7412	66.2498
1	8551364	8551843	Peak_merge_1437	85.6483	112.687	74.3111	90.6395	203.437	73.596	104.126	352.101	272.563	208.564	241.167	412.957
1	8555555	8556718	Peak_merge_1438	4537.73	3019.8	5038.12	4021.6	2632.19	2881.05	3695.83	2740.94	1987.47	2570.08	1965.27	3040.87
1	8559951	8560536	Peak_merge_1439	363.801	294.567	229.126	213.351	94.5805	105.33	114.41	111.531	1063.07	806.836	543.024	799.415
1	8561525	8561921	Peak_merge_1440	100.331	106.756	83.1577	79.4839	67.8124	111.407	149.119	103.102	115.551	133.78	122.979	117.041
1	8563979	8564299	Peak_merge_1441	37.5221	43.4931	31.8476	68.3282	151.686	206.609	312.378	216.578	19.7116	39.0539	32.7412	37.5416
1	8566067	8566293	Peak_merge_1442	88.9111	85.0091	75.1958	76.695	51.7516	51.3146	53.9913	55.7656	50.9782	39.0539	31.144	24.2916
1	8566669	8568636	Peak_merge_1443	335.252	432.954	362.709	425.308	1466.89	1690.01	1558.03	1628.23	252.852	214.381	225.994	119.25
1	8572159	8572547	Peak_merge_1444	95.4366	122.571	130.044	115.74	83.8733	99.2533	91.271	92.7265	73.4086	92.2336	64.6838	37.5416
1	8573048	8574277	Peak_merge_1445	215.344	314.336	184.893	196.618	349.769	684.645	812.44	1104.94	157.013	145.413	156.519	156.791
1	8574752	8575582	Peak_merge_1446	217.791	269.855	207.894	206.379	107.072	137.064	147.833	162.758	86.3231	109.683	97.425	86.1248
1	8581467	8581699	Peak_merge_1447	56.2832	97.8594	60.1566	55.7781	44.6134	49.289	43.7072	41.5	33.9855	35.7301	43.1225	26.4999
1	8586839	8587618	Peak_merge_1448	185.163	216.477	129.16	211.957	128.487	156.645	192.826	210.742	124.387	115.5	112.598	79.4998
1	8588280	8589608	Peak_merge_1449	283.863	354.864	253.896	257.974	269.465	349.75	476.923	335.89	191.678	219.366	144.54	178.875
1	8595137	8595835	Peak_merge_1450	110.935	154.203	111.467	154.784	364.046	470.609	487.207	509.023	94.4796	63.1509	56.6981	77.2915
1	8596864	8597293	Peak_merge_1451	129.696	123.56	96.4275	153.39	64.2433	157.32	127.265	118.664	89.7216	75.615	57.4967	79.4998
1	8598130	8598612	Peak_merge_1452	118.276	199.673	107.043	170.123	126.702	121.535	132.407	135.523	101.277	98.0502	72.6694	55.2082
1	8598724	8599655	Peak_merge_1453	315.675	323.232	276.897	251.002	663.848	1347.68	1397.35	1229.44	240.617	224.352	179.677	205.374
1	8603473	8603860	Peak_merge_1454	93.8053	125.537	103.505	138.051	82.0887	54.6906	48.8493	67.4375	131.864	102.205	76.6623	66.2498
1	8608023	8610774	Peak_merge_1455	1497.62	1006.27	1911.74	1167.16	1067.15	1579.95	1836.99	1951.15	847.597	815.977	895.192	863.456
1	8613545	8614258	Peak_merge_1456	114.198	141.352	120.313	133.868	78.5196	85.7494	95.1275	72.625	360.246	228.507	358.556	280.458
1	8620181	8620843	Peak_merge_1457	164.771	132.456	123.852	117.134	119.564	88.4502	69.4174	73.9218	117.59	93.0646	115.792	79.4998
1	8627933	8628646	Peak_merge_1458	176.191	178.915	198.163	160.362	135.625	120.859	194.112	147.195	196.436	163.694	157.317	437.249
1	8635439	8636327	Peak_merge_1459	262.655	236.246	264.512	163.151	140.978	120.184	133.693	94.6718	229.742	162.863	204.433	256.166
1	8648327	8649207	Peak_merge_1460	132.959	149.26	102.62	182.673	60.6743	74.2711	87.4145	66.789	271.204	228.507	198.843	238.499
1	8657565	8657853	Peak_merge_1461	87.2797	101.813	62.8106	118.529	62.4588	56.041	57.8478	46.6875	51.6579	67.3056	42.324	41.9582
1	8658028	8659137	Peak_merge_1462	240.631	222.408	176.047	189.646	146.332	89.8006	273.813	95.3203	163.13	136.273	96.6264	92.7498
1	8659871	8660529	Peak_merge_1463	66.0715	119.606	69.0032	110.162	80.3042	49.289	60.4188	48.6328	256.25	175.327	202.037	70.6665
1	8668882	8670526	Peak_merge_1464	194.952	260.958	191.086	263.552	130.271	122.21	102.841	117.367	384.036	358.963	331.405	397.499
1	8677778	8679168	Peak_merge_1465	507.364	440.861	397.211	359.769	142.763	182.302	161.974	123.203	616.496	749.502	440.009	463.749
1	8685912	8686774	Peak_merge_1466	180.269	206.592	156.584	163.151	121.349	99.2533	138.835	94.0234	136.622	142.921	125.375	110.416
1	8717474	8718102	Peak_merge_1467	123.986	192.753	105.274	132.473	94.5805	70.22	77.1304	70.6796	98.5578	79.7696	100.619	128.083
1	8737053	8738560	Peak_merge_1468	192.505	235.258	199.932	263.552	149.901	108.031	142.691	128.391	1132.4	1366.05	1023.76	998.164
1	8738802	8739548	Peak_merge_1469	117.46	191.765	125.621	167.334	85.6578	76.2967	87.4145	66.1406	494.149	473.632	336.995	359.957
1	8752763	8753509	Peak_merge_1470	172.112	163.099	130.044	151.995	103.503	81.6983	79.7014	88.1875	189.639	113.838	179.677	225.249
1	8756068	8756450	Peak_merge_1471	48.1262	93.9055	53.0794	47.4114	37.4753	37.1356	30.8522	38.9062	121.668	95.5574	119.785	161.208
1	8757480	8758570	Peak_merge_1472	256.945	322.244	234.434	217.535	130.271	119.509	154.261	138.117	195.077	212.719	146.936	101.583
1	8761330	8762131	Peak_merge_1473	153.351	160.134	304.322	209.168	99.9341	77.6471	71.9884	89.4843	500.946	438.733	446.398	412.957
1	8766998	8767365	Peak_merge_1474	49.7576	130.479	94.6582	108.767	42.8289	35.7852	34.7087	35.664	58.455	78.9387	59.8924	44.1666
1	8768078	8768647	Peak_merge_1475	127.249	246.131	230.895	153.39	48.1825	50.6394	61.7043	49.2812	84.2839	117.162	72.6694	68.4582
1	8769593	8770304	Peak_merge_1476	89.7268	162.11	168.085	117.134	82.0887	47.9387	66.8463	56.414	148.177	101.374	125.375	161.208
1	8772973	8773397	Peak_merge_1477	70.15	92.917	60.1566	71.1171	57.1052	58.7417	55.2768	44.0937	110.113	134.611	104.612	90.5414
1	8774636	8775685	Peak_merge_1478	334.436	321.256	312.284	238.452	130.271	106.68	116.981	98.5624	212.069	189.453	220.404	216.416
1	8776356	8777218	Peak_merge_1479	91.3582	155.191	106.159	110.162	57.1052	61.4425	60.4188	66.1406	110.793	216.043	231.584	267.208
1	8782516	8782775	Peak_merge_1480	69.3343	85.0091	58.3873	65.5393	17.8454	32.4092	42.4217	26.5859	80.8854	63.1509	55.8996	35.3332
1	8785801	8786474	Peak_merge_1481	85.6483	149.26	68.1185	101.795	39.2598	64.8185	43.7072	47.3359	405.107	373.089	352.966	697.832
1	8789990	8790273	Peak_merge_1482	57.0988	110.71	65.4645	68.3282	14.2763	37.8108	32.1377	31.7734	57.0956	66.4747	48.7125	61.8332
1	8797206	8798072	Peak_merge_1483	258.576	230.315	215.856	195.224	87.4423	70.8952	115.696	114.773	617.856	533.459	406.47	755.248
1	8800813	8801484	Peak_merge_1484	161.508	171.995	259.204	198.012	39.2598	62.7929	92.5565	64.1953	98.5578	90.5718	109.403	125.875
1	8801581	8802141	Peak_merge_1485	137.853	124.548	120.313	138.051	58.8897	70.22	71.9884	75.2187	89.7216	88.9099	63.0866	57.4165
1	8809493	8810392	Peak_merge_1486	153.351	289.624	91.1196	139.445	48.1825	58.0665	43.7072	57.7109	120.988	165.356	75.8637	106
1	8818191	8818417	Peak_merge_1487	64.4401	56.3433	49.5407	47.4114	37.4753	33.7596	12.8551	38.9062	62.5332	40.7157	65.4823	68.4582
1	8826167	8826572	Peak_merge_1488	70.15	71.1704	125.621	114.345	24.9835	30.3837	24.4246	33.7187	57.7753	66.4747	67.878	61.8332
1	8829962	8830274	Peak_merge_1489	35.075	72.1589	40.6942	47.4114	14.2763	24.3069	21.8536	19.4531	69.3303	78.1078	99.8206	90.5414
1	8831068	8831595	Peak_merge_1490	156.614	119.606	177.816	150.601	33.9062	37.1356	20.5681	38.9062	44.8608	47.3632	65.4823	44.1666
1	8844148	8844728	Peak_merge_1491	161.508	143.329	184.008	117.134	51.7516	51.9898	61.7043	42.7969	143.419	140.428	107.008	72.8748
1	8845481	8846011	Peak_merge_1492	60.3616	85.0091	117.659	124.106	26.7681	49.289	17.9971	38.2578	101.277	65.6437	83.8493	68.4582
1	8850206	8850750	Peak_merge_1493	137.853	112.687	119.429	114.345	57.1052	35.7852	15.4261	29.1797	174.685	176.158	210.023	207.583
1	8851195	8851579	Peak_merge_1494	90.5425	116.64	113.236	89.245	26.7681	58.0665	35.9942	36.3125	96.5187	90.5718	71.8709	66.2498
1	8854273	8855574	Peak_merge_1495	194.136	264.912	185.778	209.168	153.47	102.629	92.5565	103.102	207.311	256.758	179.677	136.916
1	8868182	8868598	Peak_merge_1496	51.389	115.652	61.9259	62.7504	42.8289	28.3581	56.5623	27.2344	91.7607	71.4603	79.058	55.2082
1	8877005	8877307	Peak_merge_1497	82.3855	58.3202	40.6942	64.1449	48.1825	42.5371	35.9942	40.2031	61.8535	62.32	71.8709	117.041
1	8890070	8892403	Peak_merge_1498	1429.1	1058.66	1901.13	992.851	915.468	654.261	1291.93	628.336	1193.57	1012.91	1284.09	1181.46
1	8904236	8904730	Peak_merge_1499	134.59	118.617	108.813	103.19	42.8289	35.11	46.2782	53.1718	40.7825	48.1941	38.3311	30.9166
1	8921253	8921559	Peak_merge_1500	13.8669	30.6428	27.4243	47.4114	16.0608	30.3837	25.7101	18.1562	78.1665	25.7589	49.511	17.6666
1	8934569	8935785	Peak_merge_1501	3758.74	2515.68	4126.04	2837.71	1579.32	1756.18	1686.58	1689.83	1790.35	2095.61	1991.62	3140.24
1	8947743	8948051	Peak_merge_1502	99.5151	57.3318	62.8106	61.356	39.2598	52.665	66.8463	54.4687	42.8217	35.7301	51.9067	64.0415
1	8994725	8995232	Peak_merge_1503	92.1739	84.0207	95.5428	92.0339	49.967	50.6394	73.2739	39.5547	138.661	107.19	110.202	103.791
1	9000349	9000679	Peak_merge_1504	38.3378	41.5161	30.0783	30.678	24.9835	22.9565	32.1377	27.8828	84.2839	51.5179	91.835	83.9165
1	9017161	9017557	Peak_merge_1505	90.5425	135.422	111.467	96.2173	23.199	49.289	107.983	55.7656	62.5332	75.615	73.468	33.1249
1	9022810	9023181	Peak_merge_1506	95.4366	87.9746	107.928	92.0339	17.8454	31.734	23.1391	25.289	42.142	24.928	37.5326	28.7083
1	9028241	9028582	Peak_merge_1507	90.5425	124.548	92.8889	100.401	44.6134	29.7085	47.5637	40.8515	59.8144	57.3344	38.3311	46.3749
1	9029990	9030763	Peak_merge_1508	120.723	146.295	260.974	149.207	51.7516	42.5371	68.1319	66.789	65.9318	86.4171	115.792	61.8332
1	9036762	9038520	Peak_merge_1509	1296.14	1551.91	1613.61	1257.8	310.51	359.202	314.949	776.179	514.54	542.6	503.096	691.207
1	9047841	9050168	Peak_merge_1510	3882.72	2778.61	4184.42	2719.18	2118.25	1818.97	3158.49	2276.01	1037.24	1216.49	1116.39	1545.83
1	9059242	9061445	Peak_merge_1511	368.695	475.458	460.906	439.253	262.327	191.755	249.388	191.937	2130.89	2238.53	2259.94	2210.54
1	9065587	9065872	Peak_merge_1512	84.0169	89.9515	110.582	87.8506	58.8897	41.8619	53.9913	35.664	63.2129	51.5179	56.6981	57.4165
1	9070167	9071192	Peak_merge_1513	191.689	258.981	228.241	224.507	76.7351	79.6727	122.123	86.2421	176.045	329.05	152.526	298.124
1	9074192	9074557	Peak_merge_1514	77.4913	109.721	162.777	105.978	57.1052	46.5883	65.5608	47.9843	55.7361	73.9531	57.4967	37.5416
1	9078376	9079800	Peak_merge_1515	296.914	351.898	438.789	308.174	601.389	446.302	717.313	392.304	156.333	157.877	175.684	174.458
1	9082966	9083219	Peak_merge_1516	105.225	85.0091	88.4656	94.8229	32.1217	47.9387	41.1362	38.2578	52.3376	43.2085	28.7483	61.8332
1	9084262	9084727	Peak_merge_1517	143.563	167.053	218.51	149.207	39.2598	49.9642	113.125	53.1718	72.0492	58.1653	56.6981	41.9582
1	9085464	9085796	Peak_merge_1518	77.4913	103.79	121.198	87.8506	105.288	47.2635	125.98	38.9062	66.6115	58.1653	75.8637	61.8332
1	9090964	9093209	Peak_merge_1519	4372.96	2806.29	5243.36	2991.1	369.399	521.248	348.372	442.234	1060.35	1155	1257.74	1435.41
1	9093616	9095562	Peak_merge_1520	794.49	820.437	1206.67	601.01	592.466	754.865	556.624	678.265	241.976	250.111	265.922	225.249
1	9095734	9096317	Peak_merge_1521	549.78	616.811	843.077	341.641	124.918	118.159	142.691	88.1875	123.027	147.075	129.368	72.8748
1	9099672	9099907	Peak_merge_1522	92.1739	99.8363	88.4656	75.3005	26.7681	35.7852	65.5608	49.2812	39.4231	50.6869	75.8637	17.6666
1	9100510	9101429	Peak_merge_1523	187.611	200.661	218.51	206.379	540.715	548.931	530.914	759.968	131.864	222.69	154.922	172.25
1	9104966	9105767	Peak_merge_1524	301.808	247.12	248.588	280.285	724.522	816.307	595.19	702.257	105.355	136.273	108.605	106
1	9107981	9110240	Peak_merge_1525	1598.77	1081.4	1708.27	1136.48	917.252	708.952	1534.89	708.093	913.529	702.97	904.774	987.122
1	9115596	9115848	Peak_merge_1526	65.2558	104.779	71.6571	78.0894	49.967	33.7596	38.5652	33.7187	48.9391	50.6869	26.3527	26.4999
1	9116395	9117960	Peak_merge_1527	404.586	362.772	297.244	326.302	215.929	219.437	299.523	200.367	358.207	295.812	194.051	183.291
1	9123240	9124253	Peak_merge_1528	657.452	567.387	977.545	684.677	239.128	301.811	695.459	389.062	158.372	139.597	130.965	110.416
1	9127588	9128401	Peak_merge_1529	701.5	465.573	694.455	548.02	267.681	322.742	460.211	343.672	348.011	280.025	351.369	450.499
1	9130620	9131328	Peak_merge_1530	555.49	391.437	542.294	238.452	169.531	259.949	376.653	140.062	171.287	169.51	148.533	108.208
1	9132107	9132393	Peak_merge_1531	148.457	136.41	130.929	82.2728	69.597	83.7238	71.9884	49.9297	69.3303	58.1653	55.8996	46.3749
1	9132431	9132715	Peak_merge_1532	113.382	95.8824	158.353	89.245	76.7351	88.4502	74.5594	62.25	64.5724	57.3344	59.8924	52.9999
1	9136421	9136771	Peak_merge_1533	66.0715	76.1128	69.8878	51.5948	26.7681	49.289	52.7058	47.3359	78.1665	51.5179	71.0723	81.7081
1	9138955	9139192	Peak_merge_1534	30.1808	58.3202	49.5407	65.5393	37.4753	19.5806	38.5652	29.1797	47.5796	16.6187	69.4752	41.9582
1	9147752	9149035	Peak_merge_1535	387.456	373.645	357.401	237.057	148.117	251.847	206.967	201.664	241.297	221.859	311.44	165.625
1	9149610	9151113	Peak_merge_1536	593.012	769.036	849.27	543.837	424.72	852.768	516.774	818.976	203.913	255.097	214.015	227.458
1	9156979	9157841	Peak_merge_1537	411.112	444.815	539.64	303.991	91.0114	91.151	75.8449	79.7578	129.824	144.582	143.742	110.416
1	9160294	9160608	Peak_merge_1538	79.1227	133.445	94.6582	82.2728	37.4753	43.2123	79.7014	55.1172	44.8608	50.6869	41.5254	30.9166
1	9161740	9162396	Peak_merge_1539	188.426	199.673	295.475	202.196	51.7516	32.4092	37.2797	32.4219	67.2912	49.0251	76.6623	79.4998
1	9167789	9169231	Peak_merge_1540	445.371	406.265	707.725	543.837	124.918	149.217	158.117	130.336	473.078	359.794	367.34	642.623
1	9169436	9169630	Peak_merge_1541	57.0988	59.3087	53.964	76.695	35.6907	37.1356	37.2797	47.3359	21.7507	26.5899	26.3527	22.0833
1	9178049	9179062	Peak_merge_1542	163.955	193.742	170.739	178.49	631.726	407.816	698.03	378.687	124.387	102.205	130.166	66.2498
1	9186051	9187020	Peak_merge_1543	410.296	428.011	645.799	471.325	98.1496	56.041	78.4159	59.0078	134.582	144.582	122.18	114.833
1	9188949	9189586	Peak_merge_1544	388.272	354.864	508.677	341.641	53.5361	45.2379	34.7087	42.1484	67.2912	104.698	50.3096	112.625
1	9190642	9190871	Peak_merge_1545	92.9896	87.9746	73.4264	58.5671	46.398	66.1688	88.7	35.664	29.9072	39.8848	32.7412	33.1249
1	9191334	9192271	Peak_merge_1546	500.023	429.988	520.178	429.492	176.669	249.821	403.649	265.211	300.431	327.388	265.922	457.124
1	9193254	9193752	Peak_merge_1547	220.238	193.742	256.55	177.096	67.8124	73.596	69.4174	49.2812	134.582	84.7552	123.778	77.2915
1	9195392	9195902	Peak_merge_1548	183.532	194.73	255.666	138.051	37.4753	67.5192	42.4217	48.6328	93.7999	63.9819	68.6766	59.6248
1	9196703	9197289	Peak_merge_1549	217.791	173.972	182.239	185.462	74.9506	80.3479	56.5623	99.8593	112.832	69.7984	63.8852	70.6665
1	9201835	9202224	Peak_merge_1550	92.9896	79.0783	66.3492	72.5116	82.0887	80.3479	107.983	118.016	70.01	66.4747	43.9211	57.4165
1	9205631	9206107	Peak_merge_1551	119.092	126.525	107.928	121.317	74.9506	45.2379	51.4203	71.9765	218.866	147.906	160.512	172.25
1	9206890	9207946	Peak_merge_1552	1649.34	762.117	1234.1	818.544	372.968	336.921	165.83	284.664	298.392	290.827	266.721	306.958
1	9208383	9209282	Peak_merge_1553	365.433	302.474	332.631	301.202	128.487	78.3223	78.4159	92.0781	226.343	209.395	141.346	214.208
1	9218786	9219772	Peak_merge_1554	151.72	177.926	153.93	154.784	176.669	378.783	348.372	241.867	98.5578	104.698	93.4321	106
1	9220186	9220768	Peak_merge_1555	221.054	161.122	219.395	175.701	94.5805	143.141	105.412	164.703	69.3303	117.162	100.619	132.5
1	9221173	9221650	Peak_merge_1556	98.6994	111.698	115.89	86.4561	71.3815	56.7161	48.8493	66.789	76.1274	79.7696	89.4393	189.916
1	9222150	9223063	Peak_merge_1557	592.197	466.562	719.225	513.159	171.316	249.821	197.968	219.172	232.461	304.953	217.21	315.791
1	9226438	9226784	Peak_merge_1558	128.065	156.18	142.43	112.951	73.166	56.041	51.4203	41.5	61.1738	70.6294	39.1297	57.4165
1	9227564	9228645	Peak_merge_1559	482.893	326.198	456.483	345.825	107.072	135.038	73.2739	127.742	232.461	260.082	204.433	309.166
1	9229128	9229456	Peak_merge_1560	64.4401	46.4585	69.8878	47.4114	24.9835	30.3837	20.5681	15.5625	115.551	88.079	100.619	150.166
1	9230678	9231203	Peak_merge_1561	121.539	149.26	121.198	97.6118	60.6743	54.0154	52.7058	60.3047	146.137	93.8955	117.389	141.333
1	9236830	9237035	Peak_merge_1562	119.908	109.721	183.124	171.518	53.5361	66.1688	53.9913	69.3828	46.2202	65.6437	72.6694	83.9165
1	9237823	9239854	Peak_merge_1563	2097.97	1331.48	2486.77	1274.53	1085	1202.52	1807.42	711.984	1424.67	1345.28	1605.12	1300.71
1	9240784	9241182	Peak_merge_1564	116.645	79.0783	99.9661	83.6672	53.5361	59.4169	61.7043	46.039	164.49	58.9963	59.0938	83.9165
1	9245265	9245800	Peak_merge_1565	78.307	85.0091	96.4275	66.9338	103.503	118.834	34.7087	88.8359	34.6652	36.5611	32.7412	39.7499
1	9246072	9246362	Peak_merge_1566	101.962	96.8709	129.16	89.245	44.6134	66.844	33.4232	56.414	37.384	26.5899	43.9211	33.1249
1	9249480	9249706	Peak_merge_1567	76.6756	66.2281	60.1566	58.5671	33.9062	24.9821	35.9942	45.3906	42.8217	32.4064	39.9283	33.1249
1	9254989	9255690	Peak_merge_1568	408.665	233.281	414.019	245.424	67.8124	67.5192	105.412	105.047	133.903	104.698	145.339	103.791
1	9257165	9258610	Peak_merge_1569	792.858	742.347	914.734	694.438	169.531	197.831	161.974	197.773	212.069	254.266	227.591	304.749
1	9259318	9260185	Peak_merge_1570	362.986	256.016	311.399	359.769	140.978	137.064	190.255	171.187	200.514	126.302	115.792	165.625
1	9261721	9262246	Peak_merge_1571	84.0169	86.9861	76.0804	100.401	83.8733	138.414	213.394	138.766	29.9072	58.1653	48.7125	33.1249
1	9264829	9265590	Peak_merge_1572	216.976	148.272	107.928	133.868	60.6743	60.0921	48.8493	44.7422	76.1274	49.0251	50.3096	68.4582
1	9273878	9274440	Peak_merge_1573	131.327	133.445	240.626	128.29	92.7959	160.696	138.835	109.586	62.5332	78.1078	72.6694	48.5832
1	9275271	9276149	Peak_merge_1574	155.798	235.258	157.469	177.096	101.719	856.819	312.378	153.68	82.2448	87.248	54.3024	79.4998
1	9281146	9282214	Peak_merge_1575	209.634	283.693	298.129	225.901	190.946	841.965	249.388	531.718	115.551	102.205	84.6479	88.3331
1	9282730	9283005	Peak_merge_1576	112.566	95.8824	135.352	112.951	58.8897	93.1765	33.4232	81.7031	33.9855	60.6581	47.9139	48.5832
1	9283701	9284377	Peak_merge_1577	335.252	223.396	334.4	281.68	112.426	103.98	149.119	176.375	119.629	148.737	172.49	187.708
1	9286898	9287851	Peak_merge_1578	255.313	257.004	396.326	288.652	351.554	642.783	365.084	674.375	106.714	94.7264	154.123	108.208
1	9289835	9290565	Peak_merge_1579	365.433	372.656	395.441	366.741	105.288	128.962	106.697	128.391	125.746	213.55	145.339	245.124
1	9291327	9291747	Peak_merge_1580	147.641	180.892	191.97	218.929	46.398	68.8696	92.5565	55.1172	38.0637	88.079	89.4393	68.4582
1	9294191	9294867	Peak_merge_1581	309.965	238.223	373.325	283.074	192.73	240.368	251.959	236.68	147.497	170.341	135.756	291.499
1	9295808	9296831	Peak_merge_1582	336.068	297.532	566.18	468.536	105.288	145.842	110.554	164.703	319.463	239.309	348.973	331.249
1	9297845	9298448	Peak_merge_1583	249.604	233.281	356.516	416.942	119.564	159.345	82.2724	158.219	94.4796	167.018	222.001	260.583
1	9300837	9301100	Peak_merge_1584	120.723	136.41	119.429	86.4561	60.6743	37.1356	39.8507	44.0937	49.6188	39.0539	44.7197	33.1249
1	9308054	9309216	Peak_merge_1585	2629.81	1967.07	2860.09	2037.3	658.494	993.883	482.065	553.117	770.79	723.743	719.507	708.873
1	9310706	9312056	Peak_merge_1586	3719.58	2304.14	4566.59	2447.27	547.853	546.906	437.072	519.398	1247.95	1010.42	1078.86	1110.79
1	9324962	9325250	Peak_merge_1587	147.641	138.387	116.775	86.4561	39.2598	60.7673	80.9869	56.414	74.0883	97.2192	62.2881	70.6665
1	9327313	9327531	Peak_merge_1588	167.218	179.903	149.507	101.795	48.1825	58.7417	75.8449	41.5	71.3695	50.6869	60.691	70.6665
1	9329027	9330313	Peak_merge_1589	1637.92	1293.92	1792.31	1252.22	121.349	150.568	111.839	109.586	275.962	382.229	338.592	457.124
1	9334659	9335075	Peak_merge_1590	152.535	179.903	163.661	124.106	67.8124	81.6983	89.9855	68.0859	82.2448	71.4603	79.058	44.1666
1	9336118	9336813	Peak_merge_1591	138.669	120.594	96.4275	151.995	119.564	76.2967	41.1362	57.7109	310.627	160.37	149.332	141.333
1	9340235	9340933	Peak_merge_1592	178.638	178.915	153.93	149.207	94.5805	72.2456	77.1304	71.9765	103.995	89.7408	88.6407	41.9582
1	9351943	9352231	Peak_merge_1593	62.8087	88.9631	60.1566	51.5948	26.7681	42.5371	84.8434	33.0703	53.0173	54.0107	43.9211	66.2498
1	9357272	9358222	Peak_merge_1594	206.372	204.615	262.743	227.296	108.857	131.662	105.412	148.492	488.031	555.895	486.326	677.957
1	9359457	9359969	Peak_merge_1595	30.9965	42.5046	56.618	75.3005	44.6134	29.7085	35.9942	23.3437	159.732	147.075	128.569	112.625
1	9367222	9367457	Peak_merge_1596	54.6518	100.825	75.1958	71.1171	73.166	35.11	30.8522	29.1797	55.7361	43.2085	31.9426	24.2916
1	9375863	9376702	Peak_merge_1597	345.04	357.829	420.212	382.08	306.94	273.453	327.804	309.305	198.475	252.604	259.534	132.5
1	9379776	9380437	Peak_merge_1598	83.2012	111.698	92.0042	146.418	198.084	222.813	218.536	285.961	76.1274	75.615	67.878	48.5832
1	9391057	9391953	Peak_merge_1599	119.092	236.246	107.043	178.49	69.597	184.327	91.271	80.4062	93.7999	158.708	69.4752	81.7081
1	9403292	9403845	Peak_merge_1600	39.1535	65.2396	41.5788	75.3005	66.0279	43.8875	38.5652	56.414	85.6433	92.2336	103.015	269.416
1	9406226	9407332	Peak_merge_1601	187.611	180.892	156.584	185.462	515.731	777.821	566.908	761.914	164.49	122.978	111.799	139.125
1	9407482	9408165	Peak_merge_1602	123.986	181.88	166.315	138.051	82.0887	137.064	173.543	119.961	154.974	124.64	84.6479	119.25
1	9408847	9409371	Peak_merge_1603	95.4366	175.949	105.274	132.473	82.0887	118.159	89.9855	102.453	88.3622	109.683	88.6407	55.2082
1	9425358	9426288	Peak_merge_1604	108.488	155.191	111.467	165.94	80.3042	87.0998	106.697	92.7265	322.862	376.413	204.433	139.125
1	9429022	9429232	Peak_merge_1605	50.5733	83.0322	69.8878	62.7504	58.8897	49.9642	75.8449	59.0078	39.4231	54.0107	32.7412	41.9582
1	9430594	9431310	Peak_merge_1606	228.395	153.214	191.97	210.563	110.641	94.5269	125.98	114.773	114.191	131.287	126.972	145.75
1	9439761	9440909	Peak_merge_1607	397.245	286.659	337.939	292.835	281.957	256.573	336.803	285.312	883.622	765.29	596.528	1243.29
1	9449194	9450097	Peak_merge_1608	552.227	496.216	588.296	419.731	108.857	198.507	143.977	221.117	146.137	172.834	134.958	150.166
1	9450781	9451468	Peak_merge_1609	233.29	179.903	197.278	225.901	123.133	124.911	79.7014	132.93	82.9245	91.4027	83.8493	101.583
1	9455491	9456356	Peak_merge_1610	293.651	212.523	142.43	234.268	112.426	60.7673	59.1333	136.82	137.301	439.564	76.6623	68.4582
1	9470464	9470961	Peak_merge_1611	132.959	140.364	113.236	115.74	87.4423	64.1433	84.8434	51.2265	72.0492	59.8272	65.4823	75.0831
1	9472721	9473196	Peak_merge_1612	75.0442	161.122	78.7344	68.3282	60.6743	49.9642	41.1362	33.7187	81.5651	59.8272	76.6623	61.8332
1	9475732	9476160	Peak_merge_1613	68.5186	91.9285	131.814	110.162	62.4588	51.9898	51.4203	54.4687	51.6579	71.4603	36.734	37.5416
1	9478053	9478592	Peak_merge_1614	90.5425	138.387	159.238	108.767	96.365	69.5448	140.12	51.2265	70.01	78.9387	79.8565	75.0831
1	9478766	9479467	Peak_merge_1615	107.672	114.664	115.005	92.0339	51.7516	65.4936	77.1304	80.4062	105.355	195.269	103.015	94.9581
1	9489252	9489753	Peak_merge_1616	140.3	114.664	267.166	230.085	39.2598	31.0588	35.9942	29.8281	76.8071	73.1222	87.8422	101.583
1	9491626	9492978	Peak_merge_1617	506.548	478.424	566.18	460.17	244.482	359.202	359.942	361.179	328.3	357.301	237.174	181.083
1	9495535	9496427	Peak_merge_1618	177.822	198.684	384.825	375.108	260.542	619.826	515.488	673.726	90.4013	92.2336	107.806	132.5
1	9502212	9502673	Peak_merge_1619	88.0954	111.698	94.6582	153.39	73.166	92.5013	125.98	88.1875	57.0956	70.6294	51.1082	57.4165
1	9506611	9507882	Peak_merge_1620	377.668	361.783	438.789	428.097	157.039	143.816	206.967	153.031	221.585	170.341	206.03	209.791
1	9508608	9508788	Peak_merge_1621	45.6791	53.3778	41.5788	58.5671	26.7681	27.0077	43.7072	53.1718	35.3449	29.0827	28.7483	35.3332
1	9509471	9509942	Peak_merge_1622	109.304	106.756	111.467	99.0062	80.3042	74.9463	53.9913	75.2187	93.7999	94.7264	64.6838	88.3331
1	9510188	9510336	Peak_merge_1623	49.7576	45.47	51.31	61.356	46.398	31.734	48.8493	25.9375	34.6652	25.7589	39.1297	37.5416
1	9517642	9518019	Peak_merge_1624	79.9384	101.813	70.7725	79.4839	69.597	67.5192	43.7072	46.039	80.2057	56.5035	79.058	30.9166
1	9521537	9522330	Peak_merge_1625	307.518	173.972	205.24	257.974	126.702	134.363	167.116	220.469	97.1984	98.0502	106.209	123.666
1	9522946	9523591	Peak_merge_1626	73.4128	100.825	88.4656	94.8229	119.564	115.458	127.265	156.922	87.0028	85.5862	67.0795	68.4582
1	9524584	9525109	Peak_merge_1627	123.17	140.364	94.6582	140.84	82.0887	95.8773	149.119	86.2421	93.1202	118.823	81.4536	72.8748
1	9530317	9530864	Peak_merge_1628	103.594	135.422	99.9661	167.334	78.5196	77.6471	55.2768	84.9453	103.316	83.0934	108.605	75.0831
1	9535555	9536246	Peak_merge_1629	79.1227	95.8824	61.0413	101.795	60.6743	272.778	136.264	175.726	57.7753	62.32	64.6838	72.8748
1	9536913	9537096	Peak_merge_1630	50.5733	51.4009	30.963	68.3282	28.5526	43.8875	61.7043	45.3906	47.5796	26.5899	32.7412	13.25
1	9537353	9538092	Peak_merge_1631	251.235	166.064	310.514	198.012	115.995	155.969	150.404	149.789	118.269	123.809	159.713	121.458
1	9543097	9543940	Peak_merge_1632	104.409	194.73	130.929	156.179	87.4423	102.629	92.5565	99.8593	150.895	137.104	93.4321	77.2915
1	9550386	9550759	Peak_merge_1633	55.4675	65.2396	57.5026	72.5116	80.3042	85.0742	66.8463	67.4375	27.1884	52.3488	28.7483	52.9999
1	9552948	9553411	Peak_merge_1634	88.0954	107.744	93.7735	86.4561	94.5805	124.235	98.984	92.7265	59.1347	57.3344	51.9067	30.9166
1	9554782	9555195	Peak_merge_1635	31.8122	56.3433	37.1556	71.1171	32.1217	33.0844	101.555	47.3359	33.3057	39.8848	48.7125	41.9582
1	9565304	9566163	Peak_merge_1636	237.368	223.396	304.322	218.929	35.6907	47.2635	23.1391	41.5	70.6897	82.2624	95.8278	55.2082
1	9569013	9569330	Peak_merge_1637	104.409	102.802	69.0032	87.8506	49.967	26.3325	32.1377	37.6094	40.1028	51.5179	22.3598	13.25
1	9570312	9570430	Peak_merge_1638	31.8122	57.3318	37.1556	72.5116	32.1217	22.2813	35.9942	32.4219	33.9855	30.7445	31.144	26.4999
1	9572544	9572879	Peak_merge_1639	64.4401	65.2396	60.1566	79.4839	53.5361	41.8619	52.7058	45.3906	82.2448	48.1941	54.3024	66.2498
1	9574941	9575518	Peak_merge_1640	108.488	125.537	84.927	114.345	82.0887	122.21	125.98	104.398	142.059	110.514	73.468	94.9581
1	9575654	9575945	Peak_merge_1641	65.2558	93.9055	59.272	65.5393	114.21	142.466	163.259	136.172	40.7825	45.7013	43.1225	41.9582
1	9576717	9577918	Peak_merge_1642	159.061	161.122	136.237	146.418	940.451	1423.31	1164.67	1154.87	69.3303	66.4747	93.4321	75.0831
1	9586981	9587833	Peak_merge_1643	109.304	118.617	109.697	104.584	296.233	401.739	443.5	365.07	80.2057	76.4459	59.8924	61.8332
1	9594319	9595278	Peak_merge_1644	123.17	103.79	136.237	157.573	683.478	911.51	712.171	787.851	108.753	87.248	79.058	79.4998
1	9596412	9596707	Peak_merge_1645	78.307	86.9861	62.8106	65.5393	74.9506	43.8875	77.1304	55.1172	82.2448	63.1509	47.1153	39.7499
1	9603621	9603977	Peak_merge_1646	47.3105	52.3894	46.8868	54.3837	96.365	62.7929	182.542	86.2421	21.7507	34.8992	42.324	35.3332
1	9604283	9605147	Peak_merge_1647	459.238	276.774	302.552	184.068	89.2269	75.6215	79.7014	71.3281	88.3622	100.543	92.6336	83.9165
1	9619085	9619781	Peak_merge_1648	476.368	329.163	581.219	313.752	324.786	391.612	497.491	417.594	289.556	283.348	296.268	322.416
1	9620098	9622009	Peak_merge_1649	3986.32	2659.01	4462.2	2561.61	2196.77	2199.78	3812.81	1974.49	2050.68	2105.59	1935.72	2144.29
1	9634596	9635100	Peak_merge_1650	31.8122	67.2165	39.8095	71.1171	115.995	129.637	200.539	166.648	73.4086	39.8848	67.878	39.7499
1	9647627	9648396	Peak_merge_1651	172.928	200.661	223.818	170.123	112.426	228.215	237.819	315.14	76.8071	71.4603	70.2737	64.0415
1	9648800	9649740	Peak_merge_1652	314.044	255.027	438.789	252.396	123.133	75.6215	87.4145	117.367	103.316	96.3883	86.245	97.1664
1	9649928	9650836	Peak_merge_1653	177.822	161.122	240.626	110.162	94.5805	62.1177	41.1362	69.3828	73.4086	39.0539	63.8852	68.4582
1	9667240	9668407	Peak_merge_1654	1618.34	1179.25	1625.11	1402.82	1124.26	1249.78	1214.8	1189.23	864.59	942.279	815.335	1082.08
1	9676146	9676859	Peak_merge_1655	207.187	183.857	179.585	167.334	82.0887	101.954	104.126	108.937	120.309	107.19	103.015	121.458
1	9683077	9683878	Peak_merge_1656	208.819	189.788	213.202	143.629	94.5805	81.6983	89.9855	70.6796	102.636	78.1078	79.058	59.6248
1	9696402	9696630	Peak_merge_1657	86.464	66.2281	41.5788	47.4114	82.0887	27.0077	28.2811	19.4531	40.7825	39.8848	33.5397	11.0416
1	9724336	9724770	Peak_merge_1658	105.225	118.617	86.6963	117.134	32.1217	56.041	56.5623	51.875	76.8071	94.7264	64.6838	41.9582
1	9730010	9731312	Peak_merge_1659	1389.13	1121.92	1393.33	1207.6	483.61	479.387	578.478	433.156	664.756	860.016	597.327	874.498
1	9735639	9735983	Peak_merge_1660	150.088	109.721	187.547	131.079	23.199	32.4092	71.9884	25.289	59.8144	59.8272	51.9067	28.7083
1	9736573	9736879	Peak_merge_1661	106.856	138.387	102.62	104.584	46.398	36.4604	39.8507	28.5312	65.9318	61.4891	49.511	11.0416
1	9737037	9737248	Peak_merge_1662	96.2523	97.8594	94.6582	121.317	28.5526	32.4092	55.2768	40.8515	55.7361	54.8416	31.144	30.9166
1	9737306	9737400	Peak_merge_1663	51.389	63.2626	61.9259	65.5393	37.4753	18.2302	29.5667	25.9375	29.2275	27.4208	29.5469	37.5416
1	9738049	9738696	Peak_merge_1664	261.839	239.212	357.401	165.94	82.0887	70.8952	78.4159	67.4375	95.1593	118.823	111.799	103.791
1	9739327	9739786	Peak_merge_1665	118.276	148.272	124.736	147.812	85.6578	59.4169	101.555	68.0859	110.113	82.2624	72.6694	90.5414
1	9743617	9745329	Peak_merge_1666	866.271	787.817	872.271	902.212	256.973	195.806	224.964	258.078	218.866	225.183	327.412	322.416
1	9753412	9753668	Peak_merge_1667	92.1739	71.1704	58.3873	47.4114	33.9062	17.555	11.5696	22.0469	32.626	40.7157	36.734	30.9166
1	9756412	9757042	Peak_merge_1668	144.379	223.396	137.122	140.84	78.5196	131.662	127.265	129.039	74.768	108.852	87.8422	128.083
1	9760106	9760663	Peak_merge_1669	125.617	146.295	117.659	156.179	89.2269	64.1433	93.842	68.7343	182.162	226.014	109.403	99.3747
1	9761260	9762253	Peak_merge_1670	1192.55	1094.25	1046.55	651.21	549.638	515.172	275.098	178.969	260.329	400.51	195.648	136.916
1	9765385	9766429	Peak_merge_1671	982.916	745.313	914.734	624.715	269.465	269.402	253.245	256.781	468.32	473.632	436.815	443.874
1	9770374	9771118	Peak_merge_1672	386.641	372.656	322.015	290.046	142.763	67.5192	134.978	94.6718	131.184	117.993	118.986	112.625
1	9773716	9773968	Peak_merge_1673	71.7814	70.182	56.618	59.9615	37.4753	29.0333	38.5652	33.0703	69.3303	52.3488	35.9354	22.0833
1	9776944	9777945	Peak_merge_1674	199.846	330.152	186.662	216.14	142.763	139.765	131.122	143.305	218.866	317.417	134.159	77.2915
1	9783085	9784511	Peak_merge_1675	332.805	372.656	307.86	397.419	208.791	174.2	213.394	144.601	231.101	215.212	221.203	165.625
1	9786837	9787445	Peak_merge_1676	206.372	192.753	131.814	143.629	53.5361	47.2635	35.9942	59.6562	87.0028	72.2912	78.2594	46.3749
1	9789128	9789473	Peak_merge_1677	90.5425	91.9285	104.389	97.6118	44.6134	32.4092	59.1333	33.0703	53.697	49.856	56.6981	79.4998
1	9790830	9791622	Peak_merge_1678	84.8326	155.191	70.7725	143.629	140.978	154.619	77.1304	226.953	78.1665	68.1365	57.4967	75.0831
1	9799779	9800575	Peak_merge_1679	185.163	197.696	182.239	192.435	107.072	76.9719	115.696	84.9453	114.191	112.176	126.972	90.5414
1	9801707	9802016	Peak_merge_1680	93.8053	86.9861	77.8497	89.245	74.9506	47.9387	71.9884	46.039	58.455	50.6869	31.144	28.7083
1	9803742	9804886	Peak_merge_1681	217.791	273.809	347.67	253.791	124.918	110.732	89.9855	106.992	286.158	226.845	214.814	218.624
1	9813579	9814644	Peak_merge_1682	647.664	410.219	649.338	457.381	262.327	213.361	349.658	215.93	685.827	661.423	812.939	817.081
1	9817112	9817712	Peak_merge_1683	208.003	218.454	257.435	238.452	99.9341	107.356	197.968	152.383	157.013	157.877	147.735	223.041
1	9819028	9819279	Peak_merge_1684	95.4366	97.8594	92.0042	90.6395	23.199	53.3402	41.1362	50.5781	56.4159	44.8704	64.6838	46.3749
1	9827896	9828495	Peak_merge_1685	110.935	146.295	203.471	131.079	24.9835	41.8619	37.2797	46.039	65.9318	69.7984	72.6694	68.4582
1	9832628	9832861	Peak_merge_1686	59.5459	87.9746	46.8868	41.8336	24.9835	24.3069	30.8522	20.75	38.0637	20.7733	35.1369	33.1249
1	9833801	9834304	Peak_merge_1687	124.802	123.56	157.469	94.8229	42.8289	31.0588	29.5667	39.5547	42.8217	36.5611	36.734	24.2916
1	9847531	9848853	Peak_merge_1688	204.74	326.198	274.243	262.157	123.133	117.483	152.975	116.719	401.028	372.258	402.477	315.791
1	9851114	9851400	Peak_merge_1689	56.2832	65.2396	45.1175	62.7504	16.0608	46.5883	32.1377	27.2344	46.8999	45.7013	76.6623	15.4583
1	9856613	9857393	Peak_merge_1690	141.116	166.064	128.275	131.079	251.62	273.453	209.538	335.242	87.0028	86.4171	85.4465	66.2498
1	9858948	9860167	Peak_merge_1691	340.146	366.726	441.443	329.091	101.719	154.619	221.107	128.391	649.802	694.66	617.291	622.748
1	9862444	9862710	Peak_merge_1692	67.7029	75.1244	43.3481	59.9615	26.7681	63.4681	53.9913	40.2031	31.9463	29.0827	38.3311	28.7083
1	9863975	9864361	Peak_merge_1693	153.351	89.9515	82.273	78.0894	33.9062	35.7852	30.8522	28.5312	57.7753	54.0107	64.6838	26.4999
1	9866766	9867960	Peak_merge_1694	365.433	318.29	408.711	330.486	174.885	175.55	293.096	205.555	307.229	273.377	298.663	276.041
1	9868827	9869380	Peak_merge_1695	45.6791	44.4815	45.1175	61.356	137.409	178.926	291.81	245.758	36.7043	34.8992	43.9211	22.0833
1	9871521	9872825	Peak_merge_1696	624.825	572.329	575.026	354.191	108.857	127.611	98.984	104.398	117.59	152.892	141.346	145.75
1	9873687	9875116	Peak_merge_1697	668.872	669.2	759.92	443.436	153.47	133.013	146.548	137.469	161.091	168.68	154.123	172.25
1	9880672	9882323	Peak_merge_1698	1876.11	1361.13	1863.97	1037.47	453.272	828.461	960.273	742.461	1224.84	1138.38	1132.37	987.122
1	9889518	9889959	Peak_merge_1699	75.0442	98.8478	56.618	71.1171	82.0887	93.8517	125.98	155.625	48.9391	52.3488	39.1297	50.7915
1	9895264	9896350	Peak_merge_1700	413.559	318.29	441.443	277.496	105.288	128.287	111.839	92.7265	137.301	125.471	123.778	125.875
1	9898616	9899283	Peak_merge_1701	140.3	154.203	128.275	114.345	83.8733	147.192	125.98	141.359	96.5187	85.5862	96.6264	114.833
1	9904188	9904429	Peak_merge_1702	86.464	66.2281	61.0413	65.5393	12.4918	30.3837	10.2841	20.75	24.4695	15.7877	18.367	44.1666
1	9906154	9906394	Peak_merge_1703	31.8122	48.4354	46.8868	54.3837	24.9835	23.6317	16.7116	87.539	19.7116	17.4496	31.144	50.7915
1	9907619	9908235	Peak_merge_1704	288.757	232.292	242.396	245.424	107.072	107.356	95.1275	116.719	129.824	118.823	116.591	128.083
1	9908320	9908615	Peak_merge_1705	71.7814	69.1935	60.1566	55.7781	42.8289	74.2711	51.4203	66.1406	38.7434	44.8704	32.7412	35.3332
1	9911958	9912664	Peak_merge_1706	188.426	176.938	191.97	115.74	94.5805	98.5781	131.122	95.9687	140.02	149.568	179.677	269.416
1	9912760	9913389	Peak_merge_1707	105.225	82.0437	117.659	110.162	62.4588	133.688	235.248	61.6015	53.697	58.9963	134.159	81.7081
1	9914788	9915086	Peak_merge_1708	61.1773	65.2396	55.7333	73.906	48.1825	29.7085	70.7029	48.6328	74.0883	76.4459	76.6623	28.7083
1	9916165	9916402	Peak_merge_1709	37.5221	48.4354	40.6942	47.4114	19.6299	31.734	12.8551	13.6172	67.2912	43.2085	51.1082	41.9582
1	9929633	9931268	Peak_merge_1710	360.538	332.129	383.941	383.475	107.072	111.407	120.838	119.312	152.255	147.075	175.684	152.375
1	9934781	9935351	Peak_merge_1711	75.8599	69.1935	54.8487	50.2003	35.6907	33.0844	14.1406	35.664	97.1984	88.9099	117.389	196.541
1	9936185	9936579	Peak_merge_1712	61.993	59.3087	54.8487	58.5671	39.2598	33.7596	35.9942	35.0156	67.9709	62.32	85.4465	92.7498
1	9937893	9938651	Peak_merge_1713	220.238	187.811	218.51	167.334	76.7351	74.9463	65.5608	90.7812	109.433	84.7552	88.6407	99.3747
1	9944906	9945800	Peak_merge_1714	122.355	152.226	126.506	153.39	187.376	295.734	190.255	192.586	209.35	198.593	234.778	238.499
1	9946314	9946744	Peak_merge_1715	56.2832	56.3433	57.5026	68.3282	41.0444	70.8952	43.7072	68.7343	91.081	61.4891	59.0938	72.8748
1	9947946	9948684	Peak_merge_1716	85.6483	118.617	112.351	122.712	194.515	311.264	209.538	383.875	59.1347	55.6725	69.4752	37.5416
1	9952759	9953319	Peak_merge_1717	177.006	140.364	197.278	129.684	82.0887	106.005	68.1319	128.391	74.0883	73.9531	83.8493	103.791
1	9955357	9956031	Peak_merge_1718	92.1739	112.687	95.5428	105.978	48.1825	89.1254	44.9927	54.4687	174.685	98.8811	182.871	143.541
1	9957509	9957886	Peak_merge_1719	93.8053	104.779	73.4264	85.0617	55.3207	56.041	60.4188	45.3906	81.5651	76.4459	86.245	103.791
1	9983064	9983594	Peak_merge_1720	102.778	100.825	137.122	93.4284	66.0279	66.1688	80.9869	73.2734	107.394	108.021	131.763	125.875
1	9992617	9994331	Peak_merge_1721	6370.6	4070.55	6811.85	5148.32	2849.91	3386.09	4183.04	3326.48	2383.06	3380.24	2548.22	3489.16
1	9995564	9995941	Peak_merge_1722	94.6209	116.64	143.314	111.556	69.597	56.041	56.5623	61.6015	239.258	290.827	218.807	543.249
1	9999068	9999575	Peak_merge_1723	104.409	104.779	119.429	104.584	149.901	167.448	137.549	227.601	88.3622	131.287	113.396	114.833
1	10000787	10001336	Peak_merge_1724	111.751	107.744	172.508	164.546	53.5361	46.5883	57.8478	45.3906	50.2985	54.8416	56.6981	55.2082
1	10019104	10019798	Peak_merge_1725	84.8326	120.594	88.4656	86.4561	208.791	245.77	267.385	265.859	66.6115	95.5574	69.4752	66.2498
1	10025816	10026958	Peak_merge_1726	512.258	448.769	437.905	319.33	169.531	195.131	146.548	169.242	344.613	393.862	396.088	611.707
1	10029209	10029963	Peak_merge_1727	136.222	199.673	148.622	193.829	76.7351	89.8006	83.5579	83	160.411	174.496	165.303	207.583
1	10036625	10037048	Peak_merge_1728	70.15	90.94	94.6582	94.8229	33.9062	29.7085	38.5652	49.2812	70.6897	63.9819	90.2379	136.916
1	10038627	10039100	Peak_merge_1729	137.037	114.664	151.276	72.5116	39.2598	49.9642	66.8463	52.5234	59.8144	56.5035	38.3311	59.6248
1	10042556	10043197	Peak_merge_1730	190.058	241.189	304.322	246.818	85.6578	72.2456	52.7058	87.539	97.1984	110.514	143.742	147.958
1	10045144	10045766	Peak_merge_1731	118.276	142.341	136.237	171.518	76.7351	87.775	47.5637	87.539	170.607	136.273	91.0364	145.75
1	10050335	10050883	Peak_merge_1732	98.6994	83.0322	82.273	93.4284	58.8897	44.5627	32.1377	44.0937	253.532	167.849	194.051	183.291
1	10051046	10051402	Peak_merge_1733	80.7541	105.767	61.9259	83.6672	28.5526	45.2379	42.4217	49.2812	173.326	163.694	204.433	141.333
1	10053735	10054508	Peak_merge_1734	389.088	235.258	494.523	396.025	94.5805	62.1177	56.5623	72.625	745.641	708.786	729.889	1404.5
1	10062687	10063287	Peak_merge_1735	67.7029	86.9861	90.2349	62.7504	32.1217	39.8363	33.4232	39.5547	144.098	124.64	87.0436	123.666
1	10063421	10064055	Peak_merge_1736	98.6994	121.583	84.927	93.4284	87.4423	58.0665	25.7101	46.039	116.23	127.133	105.411	90.5414
1	10072084	10072520	Peak_merge_1737	81.5698	118.617	111.467	93.4284	42.8289	41.8619	43.7072	51.875	82.2448	112.176	60.691	99.3747
1	10073141	10073852	Peak_merge_1738	101.147	119.606	112.351	93.4284	83.8733	55.3658	61.7043	59.0078	177.404	135.442	236.375	227.458
1	10074963	10075401	Peak_merge_1739	84.8326	85.0091	93.7735	80.8783	39.2598	34.4348	33.4232	35.664	93.7999	102.205	78.2594	55.2082
1	10079213	10079570	Peak_merge_1740	57.9145	57.3318	58.3873	23.7057	33.9062	26.3325	10.2841	30.4765	85.6433	74.784	62.2881	19.8749
1	10081170	10081695	Peak_merge_1741	128.88	91.9285	216.741	126.895	32.1217	27.0077	34.7087	26.5859	48.2593	63.9819	75.0651	94.9581
1	10083950	10085176	Peak_merge_1742	325.463	285.67	530.794	415.547	66.0279	83.0486	105.412	110.883	142.739	152.892	194.051	273.833
1	10086623	10087078	Peak_merge_1743	92.9896	98.8478	98.1968	96.2173	49.967	60.0921	43.7072	46.039	155.653	133.78	118.986	106
1	10087693	10088468	Peak_merge_1744	238.999	176.938	186.662	139.445	80.3042	68.1944	30.8522	55.1172	411.224	488.589	436.815	399.707
1	10102230	10102622	Peak_merge_1745	59.5459	83.0322	103.505	99.0062	33.9062	44.5627	57.8478	129.687	41.4623	54.8416	39.1297	64.0415
1	10106523	10107484	Peak_merge_1746	209.634	205.604	218.51	216.14	167.747	161.371	164.545	202.961	268.485	287.503	277.102	225.249
1	10109021	10109701	Peak_merge_1747	113.382	100.825	67.2339	92.0339	57.1052	57.3913	50.1348	58.3593	148.856	142.921	113.396	170.041
1	10109880	10110585	Peak_merge_1748	175.375	134.433	213.202	146.418	82.0887	78.9975	53.9913	87.539	84.2839	86.4171	95.8278	125.875
1	10115440	10115965	Peak_merge_1749	72.5971	100.825	76.9651	112.951	53.5361	57.3913	43.7072	66.1406	119.629	88.079	158.116	141.333
1	10116667	10117269	Peak_merge_1750	85.6483	101.813	95.5428	92.0339	164.177	258.599	249.388	370.258	57.0956	75.615	104.612	132.5
1	10118636	10118928	Peak_merge_1751	92.9896	85.9976	71.6571	62.7504	28.5526	47.9387	43.7072	47.9843	50.9782	54.0107	51.1082	37.5416
1	10119685	10120529	Peak_merge_1752	149.273	164.087	185.778	151.995	85.6578	95.2021	79.7014	113.476	318.784	271.715	237.174	457.124
1	10121060	10121813	Peak_merge_1753	80.7541	117.629	102.62	115.74	321.217	375.407	500.062	516.804	94.4796	89.7408	99.0221	130.291
1	10130148	10131203	Peak_merge_1754	121.539	174.961	147.738	131.079	117.779	116.133	142.691	129.039	378.598	309.107	320.225	315.791
1	10133507	10134054	Peak_merge_1755	115.829	135.422	112.351	85.0617	48.1825	69.5448	69.4174	68.7343	149.536	152.892	120.583	136.916
1	10138452	10138756	Peak_merge_1756	46.4948	53.3778	61.9259	90.6395	82.0887	108.031	122.123	123.203	42.8217	53.1797	43.1225	52.9999
1	10139109	10139479	Peak_merge_1757	57.0988	85.9976	72.5418	64.1449	64.2433	41.1867	37.2797	40.2031	114.871	79.7696	81.4536	68.4582
1	10141757	10143151	Peak_merge_1758	165.587	210.546	180.47	198.012	387.245	559.059	411.362	492.164	384.715	483.603	389.7	298.124
1	10147696	10148119	Peak_merge_1759	42.4163	65.2396	57.5026	44.6225	30.3371	29.7085	25.7101	29.1797	74.0883	90.5718	122.979	112.625
1	10148759	10149434	Peak_merge_1760	70.15	102.802	61.9259	64.1449	55.3207	43.2123	34.7087	33.7187	201.194	192.777	158.914	165.625
1	10151362	10151958	Peak_merge_1761	186.795	172.984	276.013	168.729	82.0887	59.4169	56.5623	49.9297	73.4086	68.1365	70.2737	61.8332
1	10152766	10154634	Peak_merge_1762	544.07	524.882	628.106	458.775	230.205	243.744	271.242	237.328	667.474	758.642	688.363	666.915
1	10163494	10165357	Peak_merge_1763	309.149	359.806	335.285	337.458	223.067	268.727	129.836	292.445	315.385	286.672	307.448	291.499
1	10171001	10171428	Peak_merge_1764	39.1535	32.6198	30.0783	37.6502	51.7516	81.6983	37.2797	67.4375	48.9391	17.4496	27.1512	52.9999
1	10171970	10172388	Peak_merge_1765	64.4401	57.3318	46.8868	39.0447	101.719	119.509	111.839	130.984	66.6115	52.3488	67.0795	50.7915
1	10176094	10177193	Peak_merge_1766	212.897	264.912	207.01	217.535	133.84	99.9285	155.546	142.008	437.053	390.539	493.513	525.582
1	10181058	10181834	Peak_merge_1767	168.034	119.606	214.087	146.418	146.332	106.68	92.5565	83	176.045	117.993	140.547	106
1	10184286	10184730	Peak_merge_1768	80.7541	86.9861	105.274	82.2728	69.597	58.0665	48.8493	76.5156	103.995	72.2912	72.6694	121.458
1	10185258	10185797	Peak_merge_1769	108.488	139.375	100.851	126.895	76.7351	72.9208	110.554	59.6562	94.4796	124.64	103.015	178.875
1	10198209	10198740	Peak_merge_1770	38.3378	47.447	69.0032	54.3837	119.564	155.294	176.114	192.586	48.2593	22.4352	32.7412	41.9582
1	10199800	10201185	Peak_merge_1771	368.695	328.175	305.206	278.891	151.686	129.637	119.552	134.875	149.536	135.442	143.742	132.5
1	10204516	10205029	Peak_merge_1772	42.4163	65.2396	65.4645	78.0894	71.3815	109.381	113.125	137.469	42.142	53.1797	53.5039	35.3332
1	10206945	10208611	Peak_merge_1773	287.941	285.67	337.939	299.808	224.852	197.831	233.962	199.07	534.251	533.459	508.686	541.04
1	10208828	10209537	Peak_merge_1774	125.617	123.56	124.736	138.051	103.503	85.0742	78.4159	62.8984	262.368	262.575	269.116	280.458
1	10211769	10212368	Peak_merge_1775	190.873	162.11	157.469	172.912	71.3815	78.9975	62.9898	77.8125	123.027	134.611	103.015	112.625
1	10213406	10213978	Peak_merge_1776	142.747	142.341	171.623	193.829	91.0114	79.6727	80.9869	68.7343	90.4013	86.4171	121.382	159
1	10215325	10215947	Peak_merge_1777	143.563	174.961	123.852	178.49	121.349	105.33	136.264	172.484	145.458	150.399	78.2594	185.5
1	10216712	10217005	Peak_merge_1778	92.9896	68.205	83.1577	59.9615	67.8124	47.9387	65.5608	77.8125	62.5332	89.7408	47.9139	68.4582
1	10218047	10218734	Peak_merge_1779	120.723	126.525	120.313	142.234	105.288	147.192	158.117	116.07	233.82	226.845	336.196	183.291
1	10224463	10228046	Peak_merge_1780	4736.76	3197.73	5496.37	3568.41	2864.18	2850.66	2772.84	2943.26	4109.52	4235.27	4081.47	5182.95
1	10232549	10233777	Peak_merge_1781	2189.33	1447.13	2361.15	1514.38	1158.16	1206.57	2135.23	1091.32	1113.36	1423.39	1311.24	1291.87
1	10272277	10272496	Peak_merge_1782	18.7611	43.4931	22.1164	44.6225	57.1052	31.734	42.4217	56.414	21.071	11.6331	25.5541	15.4583
1	10275031	10276901	Peak_merge_1783	506.548	679.085	621.913	602.404	372.968	259.274	221.107	254.187	229.062	304.953	249.152	240.708
1	10288581	10289103	Peak_merge_1784	57.0988	93.9055	56.618	73.906	35.6907	34.4348	24.4246	26.5859	79.526	125.471	87.0436	70.6665
1	10299815	10300357	Peak_merge_1785	85.6483	141.352	122.083	143.629	32.1217	31.0588	35.9942	40.8515	91.081	76.4459	88.6407	132.5
1	10310244	10312442	Peak_merge_1786	2903.07	1896.89	3639.47	2316.19	1313.42	1594.8	1618.45	1585.43	1531.38	1861.29	1959.68	2532.95
1	10353942	10355757	Peak_merge_1787	544.886	534.767	554.679	486.664	285.526	373.381	248.103	265.859	318.784	345.668	304.253	262.791
1	10358358	10359128	Peak_merge_1788	59.5459	103.79	68.1185	124.106	242.697	272.102	199.254	229.547	75.4477	74.784	71.8709	48.5832
1	10371484	10373092	Peak_merge_1789	168.034	180.892	172.508	191.04	155.255	175.55	140.12	155.625	473.078	443.719	495.11	397.499
1	10387638	10388038	Peak_merge_1790	97.068	117.629	88.4656	87.8506	30.3371	44.5627	43.7072	34.3672	74.0883	83.9243	95.8278	79.4998
1	10392350	10392952	Peak_merge_1791	40.7849	80.0668	44.2328	90.6395	32.1217	40.5115	30.8522	34.3672	143.419	98.0502	237.972	97.1664
1	10397521	10398233	Peak_merge_1792	84.0169	75.1244	60.1566	99.0062	192.73	262.65	118.267	236.68	35.3449	26.5899	29.5469	44.1666
1	10418502	10419371	Peak_merge_1793	323.016	280.728	337.054	347.219	151.686	170.148	254.53	231.492	310.627	312.431	321.822	567.54
1	10425207	10425551	Peak_merge_1794	40.7849	119.606	59.272	105.978	41.0444	39.1612	43.7072	39.5547	54.3767	57.3344	47.9139	41.9582
1	10427974	10428499	Peak_merge_1795	37.5221	71.1704	53.0794	59.9615	83.8733	106.005	46.2782	46.039	46.8999	42.3776	55.8996	55.2082
1	10508675	10508918	Peak_merge_1796	24.4709	33.6083	22.1164	43.2281	16.0608	21.6062	10.2841	14.2656	62.5332	38.2229	65.4823	22.0833
1	10520347	10520730	Peak_merge_1797	76.6756	83.0322	101.735	87.8506	101.719	91.8261	203.11	70.0312	43.5014	39.8848	58.2953	15.4583
1	10532051	10532393	Peak_merge_1798	100.331	77.1013	104.389	103.19	35.6907	26.3325	14.1406	17.5078	33.9855	24.0971	35.9354	28.7083
1	10549626	10550174	Peak_merge_1799	176.191	104.779	88.4656	94.8229	35.6907	45.2379	26.9956	39.5547	44.1811	51.5179	60.691	37.5416
1	10554686	10555435	Peak_merge_1800	133.774	150.249	169.854	147.812	85.6578	73.596	53.9913	67.4375	168.568	144.582	162.109	97.1664
1	10557251	10557845	Peak_merge_1801	178.638	150.249	199.932	221.718	73.166	37.8108	23.1391	25.289	56.4159	55.6725	74.2666	72.8748
1	10565157	10565554	Peak_merge_1802	20.3924	26.6889	20.3471	34.8613	69.597	79.6727	118.267	19.4531	19.7116	16.6187	27.1512	19.8749
1	10583262	10584015	Peak_merge_1803	190.058	202.638	150.392	203.59	126.702	79.6727	79.7014	79.7578	127.785	134.611	117.389	134.708
1	10607665	10607977	Peak_merge_1804	70.9657	121.583	69.8878	82.2728	60.6743	45.2379	39.8507	34.3672	42.142	48.1941	59.0938	35.3332
1	10611082	10612203	Peak_merge_1805	594.644	547.617	686.493	729.299	87.4423	73.596	77.1304	79.1093	392.872	322.402	281.894	362.166
1	10617818	10618268	Peak_merge_1806	49.7576	72.1589	59.272	55.7781	28.5526	35.7852	55.2768	33.0703	97.1984	57.3344	58.2953	79.4998
1	10634348	10634815	Peak_merge_1807	120.723	128.502	119.429	143.629	60.6743	58.0665	51.4203	44.7422	65.9318	54.8416	48.7125	99.3747
1	10637232	10638055	Peak_merge_1808	237.368	299.509	199.048	273.313	133.84	101.954	84.8434	108.937	180.123	156.216	162.907	154.583
1	10651505	10651862	Peak_merge_1809	92.9896	84.0207	96.4275	131.079	30.3371	29.7085	17.9971	27.2344	38.0637	42.3776	35.9354	41.9582
1	10674610	10675606	Peak_merge_1810	1022.89	572.329	1455.26	1190.86	132.056	120.859	84.8434	74.5703	697.382	722.912	828.911	682.373
1	10699123	10699222	Peak_merge_1811	18.7611	37.5622	23.0011	15.339	35.6907	34.4348	35.9942	20.75	15.6333	10.8021	28.7483	15.4583
1	10757702	10757957	Peak_merge_1812	40.7849	33.6083	91.1196	61.356	26.7681	10.1279	25.7101	23.3437	43.5014	34.0683	43.9211	17.6666
1	10769006	10769490	Peak_merge_1813	178.638	113.675	110.582	87.8506	39.2598	23.6317	23.1391	40.8515	48.2593	55.6725	68.6766	33.1249
1	10769932	10770450	Peak_merge_1814	130.512	118.617	152.161	129.684	53.5361	52.665	46.2782	46.6875	84.9636	127.133	90.2379	79.4998
1	10777264	10777902	Peak_merge_1815	186.795	139.375	249.473	171.518	53.5361	49.289	48.8493	49.2812	113.511	141.259	156.519	75.0831
1	10799331	10799878	Peak_merge_1816	77.4913	139.375	208.779	206.379	30.3371	43.8875	19.2826	40.8515	129.824	97.2192	118.188	99.3747
1	10830564	10830861	Peak_merge_1817	56.2832	57.3318	70.7725	64.1449	42.8289	26.3325	32.1377	29.1797	77.4868	50.6869	47.1153	64.0415
1	10868453	10868722	Peak_merge_1818	51.389	43.4931	39.8095	69.7227	23.199	24.9821	17.9971	31.125	29.9072	44.8704	76.6623	8.83331
1	10927385	10927903	Peak_merge_1819	185.163	140.364	155.699	195.224	73.166	72.9208	56.5623	56.414	76.8071	106.359	130.965	86.1248
1	10952251	10952726	Peak_merge_1820	39.9692	62.2741	21.2317	72.5116	112.426	96.5525	203.11	134.875	30.5869	34.0683	31.9426	41.9582
1	10973957	10974791	Peak_merge_1821	110.935	98.8478	91.1196	103.19	278.388	175.55	599.046	142.008	71.3695	70.6294	67.878	46.3749
1	11041228	11041919	Peak_merge_1822	357.276	345.967	333.515	263.552	153.47	157.32	173.543	129.687	176.724	202.748	169.296	211.999
1	11063922	11064347	Peak_merge_1823	125.617	94.8939	181.354	147.812	41.0444	41.8619	46.2782	39.5547	65.2521	44.0395	90.2379	61.8332
1	11070763	11071424	Peak_merge_1824	132.959	153.214	204.356	101.795	64.2433	88.4502	286.668	64.8437	69.3303	52.3488	95.8278	77.2915
1	11072680	11073069	Peak_merge_1825	11.4198	45.47	37.1556	37.6502	26.7681	24.9821	165.83	36.3125	20.3913	24.928	24.7555	15.4583
1	11264659	11264980	Peak_merge_1826	88.9111	58.3202	93.7735	157.573	39.2598	30.3837	28.2811	41.5	81.5651	61.4891	85.4465	81.7081
1	11310660	11311059	Peak_merge_1827	130.512	122.571	149.507	133.868	42.8289	23.6317	30.8522	22.6953	86.3231	76.4459	92.6336	88.3331
1	11331204	11331486	Peak_merge_1828	72.5971	52.3894	96.4275	43.2281	24.9835	18.2302	5.14203	14.9141	30.5869	24.0971	36.734	6.62498
1	11365163	11365507	Peak_merge_1829	109.304	58.3202	49.5407	48.8059	30.3371	36.4604	23.1391	35.0156	34.6652	25.7589	39.1297	30.9166
1	11400509	11401743	Peak_merge_1830	1806.77	1165.42	1789.66	1121.14	306.94	370.005	185.113	336.539	570.956	491.913	614.097	556.499
1	11428571	11429496	Peak_merge_1831	246.341	272.82	343.247	231.479	160.608	152.593	118.267	136.82	174.685	173.665	168.497	236.291
1	11442935	11443127	Peak_merge_1832	40.7849	61.2857	38.0402	68.3282	23.199	33.7596	66.8463	27.8828	27.8681	44.0395	35.9354	26.4999
1	11448583	11449518	Peak_merge_1833	1563.69	939.055	1606.54	1047.23	208.791	249.821	173.543	221.117	409.185	408.819	446.398	547.665
1	11450630	11450914	Peak_merge_1834	186.795	108.733	186.662	118.529	73.166	56.041	53.9913	48.6328	68.6506	64.8128	80.6551	44.1666
1	11462236	11462782	Peak_merge_1835	152.535	131.468	130.044	135.262	146.332	118.834	133.693	130.336	113.511	99.712	113.396	88.3331
1	11463198	11464169	Peak_merge_1836	203.109	176.938	199.932	184.068	174.885	178.926	71.9884	91.4296	240.617	202.748	254.742	163.416
1	11482917	11483356	Peak_merge_1837	61.993	64.2511	162.777	100.401	53.5361	64.8185	17.9971	64.1953	52.3376	45.7013	42.324	28.7083
1	11497951	11498862	Peak_merge_1838	137.037	160.134	138.006	179.885	167.747	236.992	79.7014	166.648	79.526	75.615	100.619	77.2915
1	11499694	11500432	Peak_merge_1839	229.211	142.341	51.31	97.6118	80.3042	51.3146	46.2782	49.9297	52.3376	39.0539	47.9139	35.3332
1	11500494	11500922	Peak_merge_1840	74.2285	75.1244	37.1556	83.6672	82.0887	117.483	42.4217	51.2265	40.7825	36.5611	47.1153	39.7499
1	11505905	11506223	Peak_merge_1841	104.409	72.1589	60.1566	94.8229	23.199	33.0844	24.4246	30.4765	44.1811	37.392	39.9283	28.7083
1	11514777	11515522	Peak_merge_1842	224.317	185.834	306.976	214.746	30.3371	38.486	42.4217	38.9062	62.5332	53.1797	56.6981	59.6248
1	11518016	11519091	Peak_merge_1843	409.48	319.279	375.094	426.703	73.166	70.22	41.1362	73.9218	139.34	110.514	140.547	156.791
1	11530914	11532620	Peak_merge_1844	1734.99	1018.13	1384.49	1186.68	340.847	434.149	255.816	317.734	687.866	597.441	792.975	777.331
1	11535733	11536195	Peak_merge_1845	299.361	109.721	120.313	125.501	30.3371	22.9565	15.4261	20.1016	75.4477	79.7696	82.2522	125.875
1	11555067	11555440	Peak_merge_1846	108.488	76.1128	118.544	112.951	44.6134	39.1612	35.9942	29.1797	61.8535	58.9963	60.691	48.5832
1	11565587	11567058	Peak_merge_1847	2450.36	1581.57	2459.34	2127.94	1374.09	1281.51	1596.6	1250.84	1207.84	1428.37	1232.19	1667.29
1	11634266	11634743	Peak_merge_1848	67.7029	102.802	82.273	82.2728	30.3371	45.2379	35.9942	48.6328	94.4796	63.9819	70.2737	48.5832
1	11639182	11639884	Peak_merge_1849	60.3616	89.9515	84.927	165.94	55.3207	39.8363	43.7072	44.7422	114.191	130.457	165.303	161.208
1	11649173	11649516	Peak_merge_1850	99.5151	124.548	89.3503	97.6118	55.3207	47.2635	38.5652	37.6094	48.9391	43.2085	60.691	30.9166
1	11654024	11654429	Peak_merge_1851	128.065	93.9055	135.352	92.0339	17.8454	21.6062	29.5667	25.9375	24.4695	29.9136	23.957	22.0833
1	11657969	11659129	Peak_merge_1852	309.965	304.451	339.708	344.43	126.702	127.611	133.693	127.094	214.108	189.453	227.591	242.916
1	11664972	11665517	Peak_merge_1853	261.839	127.514	163.661	171.518	58.8897	45.9131	46.2782	71.9765	74.768	54.0107	78.2594	61.8332
1	11666633	11667879	Peak_merge_1854	644.401	579.248	645.799	446.225	117.779	168.123	119.552	95.9687	231.781	309.107	227.591	227.458
1	11668298	11668886	Peak_merge_1855	165.587	212.523	141.545	124.106	83.8733	61.4425	61.7043	73.9218	85.6433	139.597	100.619	66.2498
1	11674678	11675218	Peak_merge_1856	159.877	163.099	128.275	129.684	73.166	66.1688	68.1319	59.6562	104.675	84.7552	92.6336	68.4582
1	11675963	11676868	Peak_merge_1857	200.662	282.705	314.938	232.874	83.8733	84.399	82.2724	99.8593	178.084	133.78	177.281	150.166
1	11687557	11688136	Peak_merge_1858	125.617	143.329	120.313	118.529	119.564	81.6983	96.413	60.9531	112.832	99.712	88.6407	66.2498
1	11693887	11694728	Peak_merge_1859	320.569	316.313	169.854	165.94	55.3207	64.1433	41.1362	40.8515	146.137	150.399	95.8278	170.041
1	11697971	11698555	Peak_merge_1860	105.225	130.479	84.0423	115.74	35.6907	64.1433	46.2782	33.0703	118.269	77.2768	110.202	55.2082
1	11714921	11715215	Peak_merge_1861	84.0169	59.3087	52.1947	44.6225	30.3371	18.9054	14.1406	22.0469	46.2202	36.5611	36.734	44.1666
1	11722161	11722788	Peak_merge_1862	153.351	129.491	115.89	115.74	69.597	71.5704	60.4188	66.789	115.551	76.4459	110.202	123.666
1	11724688	11725462	Peak_merge_1863	316.491	312.359	380.402	290.046	180.238	133.688	159.403	123.851	156.333	205.241	216.411	196.541
1	11727666	11728716	Peak_merge_1864	1394.03	819.449	1260.63	807.389	162.393	122.885	105.412	70.0312	480.554	402.172	440.808	437.249
1	11733143	11733684	Peak_merge_1865	64.4401	88.9631	70.7725	87.8506	80.3042	56.041	77.1304	113.476	35.3449	31.5755	54.3024	50.7915
1	11738686	11739072	Peak_merge_1866	106.856	140.364	138.891	124.106	33.9062	39.1612	20.5681	44.0937	52.3376	66.4747	42.324	61.8332
1	11740319	11742033	Peak_merge_1867	586.487	318.29	708.609	631.688	119.564	135.038	96.413	118.664	305.869	337.359	355.362	589.623
1	11756854	11757495	Peak_merge_1868	203.109	160.134	220.279	198.012	107.072	47.9387	28.2811	45.3906	53.697	59.8272	67.0795	59.6248
1	11760841	11761645	Peak_merge_1869	246.341	264.912	292.821	256.579	78.5196	47.9387	41.1362	52.5234	208.671	207.733	147.735	322.416
1	11764667	11765738	Peak_merge_1870	257.761	317.302	241.511	255.185	205.222	156.645	190.255	122.555	447.928	427.1	377.721	322.416
1	11771255	11771866	Peak_merge_1871	134.59	166.064	152.161	115.74	60.6743	67.5192	79.7014	69.3828	99.9172	85.5862	82.2522	92.7498
1	11774084	11774623	Peak_merge_1872	145.194	99.8363	181.354	149.207	12.4918	41.1867	34.7087	49.2812	71.3695	68.1365	87.0436	92.7498
1	11781155	11782570	Peak_merge_1873	531.835	516.974	677.647	532.681	317.648	280.88	203.11	291.148	375.879	340.683	276.304	302.541
1	11783893	11784310	Peak_merge_1874	133.774	73.1474	90.2349	121.317	55.3207	46.5883	47.5637	54.4687	116.23	122.978	100.619	196.541
1	11784969	11785665	Peak_merge_1875	253.682	288.636	322.899	270.524	73.166	89.8006	41.1362	88.1875	149.536	245.956	150.929	295.916
1	11787296	11788507	Peak_merge_1876	963.339	354.864	642.26	482.481	80.3042	65.4936	52.7058	81.7031	159.052	138.766	169.296	189.916
1	11793561	11794753	Peak_merge_1877	225.133	262.935	203.471	235.663	115.995	146.517	83.5579	132.93	233.14	272.546	237.174	194.333
1	11798297	11798777	Peak_merge_1878	94.6209	125.537	95.5428	142.234	46.398	61.4425	50.1348	55.7656	119.629	91.4027	68.6766	154.583
1	11802333	11802667	Peak_merge_1879	96.2523	100.825	98.1968	94.8229	37.4753	45.2379	28.2811	46.039	54.3767	69.7984	30.3455	41.9582
1	11807134	11807440	Peak_merge_1880	92.9896	116.64	54.8487	85.0617	46.398	33.0844	28.2811	34.3672	39.4231	49.0251	33.5397	39.7499
1	11819294	11819646	Peak_merge_1881	102.778	98.8478	83.1577	97.6118	64.2433	37.1356	69.4174	41.5	75.4477	41.5467	51.1082	33.1249
1	11824138	11825133	Peak_merge_1882	209.634	227.35	314.938	242.635	80.3042	81.6983	70.7029	89.4843	110.793	102.205	154.922	136.916
1	11828067	11828446	Peak_merge_1883	86.464	133.445	104.389	93.4284	64.2433	43.8875	28.2811	40.8515	63.8927	64.8128	63.0866	48.5832
1	11840269	11840625	Peak_merge_1884	50.5733	52.3894	34.5016	47.4114	8.92269	22.2813	14.1406	16.2109	93.7999	50.6869	57.4967	37.5416
1	11841489	11841877	Peak_merge_1885	82.3855	139.375	87.5809	121.317	37.4753	58.7417	50.1348	35.664	64.5724	71.4603	67.0795	41.9582
1	11843315	11844541	Peak_merge_1886	451.081	421.092	509.562	341.641	128.487	99.9285	86.1289	86.2421	198.475	159.539	181.274	88.3331
1	11845489	11846276	Peak_merge_1887	84.8326	125.537	96.4275	133.868	83.8733	49.9642	46.2782	53.1718	187.6	140.428	340.189	165.625
1	11847748	11848113	Peak_merge_1888	187.611	115.652	210.548	122.712	57.1052	25.6573	29.5667	32.4219	48.2593	56.5035	51.9067	35.3332
1	11849489	11850162	Peak_merge_1889	375.221	374.633	414.904	305.385	62.4588	41.1867	32.1377	47.9843	98.5578	56.5035	118.188	48.5832
1	11851080	11852641	Peak_merge_1890	570.988	511.043	707.725	475.509	132.056	116.133	100.27	101.805	503.664	347.33	545.42	322.416
1	11853093	11853702	Peak_merge_1891	68.5186	111.698	86.6963	85.0617	67.8124	38.486	29.5667	34.3672	146.817	88.9099	210.821	97.1664
1	11859868	11860256	Peak_merge_1892	222.686	160.134	177.816	189.646	55.3207	33.7596	33.4232	36.3125	29.2275	29.9136	33.5397	52.9999
1	11862750	11863972	Peak_merge_1893	854.036	642.511	866.963	592.643	105.288	97.9029	80.9869	107.641	169.248	143.752	185.267	108.208
1	11866538	11867122	Peak_merge_1894	238.999	314.336	281.321	263.552	48.1825	56.7161	43.7072	52.5234	142.739	125.471	115.792	123.666
1	11881592	11882426	Peak_merge_1895	707.21	551.571	928.889	602.404	64.2433	82.3735	62.9898	71.9765	221.585	260.082	179.677	284.874
1	11884409	11884670	Peak_merge_1896	88.9111	88.9631	115.89	153.39	35.6907	42.5371	26.9956	38.9062	142.059	91.4027	103.813	101.583
1	11885626	11887819	Peak_merge_1897	1867.13	1424.4	2001.09	1274.53	619.234	467.908	494.92	455.851	1057.63	948.095	901.58	887.748
1	11888327	11889370	Peak_merge_1898	858.93	644.488	881.117	581.487	171.316	154.619	200.539	191.289	313.346	302.46	289.081	359.957
1	11893901	11894276	Peak_merge_1899	59.5459	84.0207	80.5037	90.6395	78.5196	60.7673	68.1319	78.4609	36.0246	44.0395	52.7053	26.4999
1	11901772	11902954	Peak_merge_1900	790.411	445.804	702.417	462.959	85.6578	74.2711	98.984	103.75	587.948	617.384	406.47	571.957
1	11906265	11906688	Peak_merge_1901	169.665	105.767	112.351	110.162	62.4588	37.8108	50.1348	40.2031	67.2912	99.712	74.2666	81.7081
1	11914967	11916110	Peak_merge_1902	723.524	333.117	666.146	534.076	121.349	93.8517	95.1275	95.3203	391.512	405.496	307.448	401.916
1	11916908	11917139	Peak_merge_1903	70.15	37.5622	54.8487	55.7781	74.9506	29.7085	77.1304	44.0937	47.5796	29.0827	47.1153	26.4999
1	11934437	11934669	Peak_merge_1904	57.0988	60.2972	51.31	58.5671	28.5526	27.6829	28.2811	35.664	59.1347	43.2085	47.1153	6.62498
1	11938373	11938668	Peak_merge_1905	70.9657	62.2741	57.5026	94.8229	60.6743	45.2379	33.4232	39.5547	59.8144	46.5323	79.058	59.6248
1	11939159	11941464	Peak_merge_1906	495.944	481.389	506.908	423.914	258.758	320.041	219.822	214.633	240.617	215.212	233.98	245.124
1	11944605	11944836	Peak_merge_1907	78.307	84.0207	68.1185	64.1449	23.199	43.2123	21.8536	59.0078	41.4623	44.8704	27.9498	44.1666
1	11952186	11954039	Peak_merge_1908	538.361	547.617	608.643	543.837	183.807	184.327	263.529	142.008	283.439	288.334	286.685	192.125
1	11960426	11961242	Peak_merge_1909	306.702	245.143	394.557	317.935	94.5805	91.151	133.693	100.508	188.959	165.356	263.527	128.083
1	11962605	11963391	Peak_merge_1910	233.29	213.511	389.249	305.385	99.9341	85.0742	115.696	105.695	133.903	118.823	190.059	159
1	11963515	11964329	Peak_merge_1911	278.969	246.131	318.476	273.313	91.0114	101.279	156.832	103.102	92.4404	119.654	142.145	139.125
1	11982876	11983457	Peak_merge_1912	138.669	179.903	220.279	196.618	64.2433	65.4936	60.4188	65.4922	184.201	196.1	177.281	161.208
1	11984240	11984879	Peak_merge_1913	233.29	222.408	259.204	193.829	117.779	108.031	74.5594	122.555	148.856	167.849	146.936	114.833
1	11985366	11985762	Peak_merge_1914	161.508	156.18	121.198	66.9338	42.8289	45.2379	26.9956	27.8828	74.768	99.712	62.2881	70.6665
1	11989813	11990930	Peak_merge_1915	333.62	337.071	409.596	418.336	108.857	106.68	77.1304	133.578	227.703	227.676	163.706	211.999
1	11995826	11997759	Peak_merge_1916	548.965	486.331	694.455	570.332	210.575	180.952	249.388	162.109	310.627	292.489	289.879	346.707
1	11998375	11998850	Peak_merge_1917	79.1227	84.0207	89.3503	94.8229	60.6743	49.9642	26.9956	42.7969	134.582	117.162	111.799	59.6248
1	12000140	12000486	Peak_merge_1918	40.7849	46.4585	34.5016	50.2003	30.3371	26.3325	25.7101	26.5859	72.0492	73.1222	102.216	75.0831
1	12006863	12007633	Peak_merge_1919	214.529	143.329	245.934	211.957	42.8289	74.2711	80.9869	81.0546	199.155	203.579	273.109	262.791
1	12010441	12010834	Peak_merge_1920	84.8326	48.4354	81.3884	75.3005	83.8733	53.3402	43.7072	51.875	61.8535	36.5611	103.015	55.2082
1	12013066	12013295	Peak_merge_1921	17.9454	33.6083	31.8476	32.0724	32.1217	54.6906	17.9971	25.289	30.5869	26.5899	47.1153	26.4999
1	12029268	12030181	Peak_merge_1922	372.774	368.702	547.602	522.92	74.9506	56.041	43.7072	75.2187	196.436	206.072	177.281	256.166
1	12030711	12031265	Peak_merge_1923	76.6756	78.0898	132.698	101.795	67.8124	33.0844	37.2797	41.5	53.697	55.6725	147.735	79.4998
1	12041742	12042209	Peak_merge_1924	82.3855	100.825	125.621	114.345	51.7516	78.3223	64.2753	57.0625	53.697	47.3632	103.015	75.0831
1	12049219	12049779	Peak_merge_1925	131.327	158.157	195.509	124.106	53.5361	67.5192	96.413	62.8984	127.106	95.5574	144.54	147.958
1	12050949	12051563	Peak_merge_1926	62.8087	62.2741	78.7344	71.1171	228.421	170.148	74.5594	177.672	48.9391	48.1941	47.9139	64.0415
1	12056610	12056921	Peak_merge_1927	53.0204	72.1589	52.1947	65.5393	46.398	21.6062	21.8536	29.1797	89.7216	58.1653	80.6551	106
1	12057538	12057864	Peak_merge_1928	24.4709	32.6198	26.5397	39.0447	12.4918	24.3069	147.833	72.625	38.0637	34.0683	46.3168	39.7499
1	12093756	12094774	Peak_merge_1929	177.006	182.869	174.277	186.857	287.311	340.297	287.953	322.922	94.4796	93.0646	131.763	97.1664
1	12095106	12096023	Peak_merge_1930	355.644	310.382	298.129	299.808	349.769	437.525	330.375	521.992	104.675	100.543	97.425	141.333
1	12101357	12101615	Peak_merge_1931	87.2797	74.1359	69.0032	68.3282	28.5526	22.2813	44.9927	39.5547	24.4695	28.2517	40.7268	41.9582
1	12101950	12102667	Peak_merge_1932	57.9145	73.1474	66.3492	76.695	130.271	101.279	119.552	171.836	61.8535	58.9963	53.5039	48.5832
1	12111228	12111796	Peak_merge_1933	125.617	112.687	164.546	131.079	46.398	25.6573	25.7101	46.6875	85.6433	65.6437	103.813	119.25
1	12112311	12113448	Peak_merge_1934	322.201	219.442	372.44	323.513	226.636	235.642	341.945	350.156	102.636	117.162	150.929	159
1	12116165	12116460	Peak_merge_1935	88.9111	77.1013	86.6963	71.1171	64.2433	56.041	115.696	79.1093	40.7825	49.856	43.9211	46.3749
1	12121198	12123001	Peak_merge_1936	6477.46	4421.46	7236.49	4700.7	3233.58	3563.66	3562.14	3025.61	2957.41	3508.2	3091.25	4039.03
1	12136325	12136968	Peak_merge_1937	26.918	43.4931	34.5016	75.3005	62.4588	41.8619	33.4232	29.8281	343.253	339.852	226.793	421.791
1	12138433	12138846	Peak_merge_1938	47.3105	59.3087	44.2328	65.5393	35.6907	30.3837	19.2826	31.125	97.1984	57.3344	60.691	81.7081
1	12148574	12149326	Peak_merge_1939	42.4163	65.2396	56.618	160.362	41.0444	43.2123	41.1362	44.7422	224.984	186.96	278.699	331.249
1	12155081	12155611	Peak_merge_1940	65.2558	96.8709	153.93	157.573	30.3371	35.7852	30.8522	45.3906	37.384	49.856	50.3096	55.2082
1	12159760	12161188	Peak_merge_1941	464.132	457.666	530.794	766.95	223.067	232.941	392.08	312.547	314.026	312.431	323.419	600.665
1	12173870	12174735	Peak_merge_1942	314.859	251.074	469.752	627.504	221.283	249.146	169.687	294.39	118.269	152.061	289.879	276.041
1	12176890	12177459	Peak_merge_1943	138.669	148.272	249.473	370.925	37.4753	53.3402	35.9942	88.8359	53.0173	73.9531	117.389	101.583
1	12179643	12179894	Peak_merge_1944	32.6279	41.5161	46.8868	97.6118	8.92269	28.3581	83.5579	48.6328	38.0637	29.9136	25.5541	50.7915
1	12188362	12189098	Peak_merge_1945	272.443	191.765	406.942	493.637	148.117	130.987	55.2768	64.8437	114.871	135.442	209.224	181.083
1	12191403	12191952	Peak_merge_1946	274.89	188.799	309.63	361.164	94.5805	117.483	56.5623	94.0234	97.8781	117.162	244.361	234.083
1	12195674	12197072	Peak_merge_1947	224.317	230.315	233.549	337.458	287.311	325.443	272.527	296.336	110.793	100.543	118.986	66.2498
1	12199393	12201520	Peak_merge_1948	1118.32	759.151	1108.47	1524.14	157.039	124.235	97.6985	136.82	249.453	265.899	269.116	421.791
1	12204954	12205213	Peak_merge_1949	33.4436	55.3548	84.0423	99.0062	30.3371	21.6062	23.1391	20.75	42.8217	49.856	71.8709	33.1249
1	12209584	12210422	Peak_merge_1950	67.7029	67.2165	70.7725	140.84	237.343	261.975	159.403	180.266	76.1274	57.3344	76.6623	39.7499
1	12220508	12221496	Peak_merge_1951	330.358	280.728	291.052	450.409	91.0114	77.6471	82.2724	84.2968	143.419	186.96	166.102	99.3747
1	12231676	12232112	Peak_merge_1952	122.355	85.9976	91.1196	171.518	44.6134	47.2635	78.4159	31.125	61.8535	72.2912	63.0866	52.9999
1	12233296	12234195	Peak_merge_1953	225.948	213.511	342.362	297.019	103.503	120.859	61.7043	126.445	94.4796	91.4027	105.411	88.3331
1	12238811	12239619	Peak_merge_1954	65.2558	103.79	61.9259	101.795	412.228	372.031	438.358	421.484	68.6506	53.1797	51.1082	64.0415
1	12247886	12249192	Peak_merge_1955	385.009	350.91	331.746	287.257	123.133	111.407	146.548	128.391	178.084	188.622	172.49	156.791
1	12257259	12257674	Peak_merge_1956	74.2285	77.1013	53.964	117.134	112.426	120.859	48.8493	50.5781	43.5014	50.6869	57.4967	35.3332
1	12262598	12262841	Peak_merge_1957	64.4401	46.4585	32.7323	75.3005	57.1052	58.0665	51.4203	35.0156	60.4941	40.7157	36.734	39.7499
1	12263333	12264306	Peak_merge_1958	246.341	141.352	186.662	299.808	1136.75	897.331	800.871	936.992	185.561	108.021	106.209	163.416
1	12269974	12270492	Peak_merge_1959	154.983	133.445	78.7344	92.0339	117.779	51.3146	51.4203	52.5234	108.753	60.6581	66.2809	81.7081
1	12279677	12280532	Peak_merge_1960	58.7302	72.1589	74.3111	79.4839	203.437	313.964	164.545	226.953	46.8999	57.3344	59.0938	33.1249
1	12289400	12290250	Peak_merge_1961	101.147	126.525	91.1196	135.262	115.995	194.455	120.838	125.148	64.5724	63.1509	72.6694	44.1666
1	12290348	12291181	Peak_merge_1962	185.979	133.445	245.934	196.618	94.5805	93.8517	88.7	96.6171	78.8463	97.2192	99.8206	94.9581
1	12296963	12298877	Peak_merge_1963	6750.72	4752.6	7158.64	4732.78	3062.27	3474.54	4077.63	3089.8	3230.66	3930.32	2939.52	4191.41
1	12303269	12303853	Peak_merge_1964	69.3343	128.502	115.005	160.362	85.6578	51.9898	30.8522	43.4453	236.539	275.87	206.03	384.249
1	12305559	12305854	Peak_merge_1965	86.464	80.0668	97.3122	57.1726	57.1052	53.3402	35.9942	47.3359	83.6042	44.8704	95.0293	48.5832
1	12307854	12308591	Peak_merge_1966	89.7268	75.1244	100.851	135.262	139.194	135.038	123.409	252.89	65.2521	64.8128	78.2594	33.1249
1	12308674	12309578	Peak_merge_1967	225.133	226.362	257.435	224.507	101.719	122.21	142.691	101.156	136.622	173.665	222.001	81.7081
1	12313635	12314293	Peak_merge_1968	207.187	118.617	154.815	172.912	91.0114	73.596	47.5637	61.6015	132.543	162.863	187.663	152.375
1	12314517	12315022	Peak_merge_1969	74.2285	94.8939	92.8889	105.978	51.7516	55.3658	37.2797	41.5	124.387	125.471	107.806	194.333
1	12316384	12317633	Peak_merge_1970	324.648	260.958	269.82	256.579	503.24	586.067	754.592	562.195	167.208	181.144	157.317	176.666
1	12319933	12320729	Peak_merge_1971	1019.62	670.188	989.045	718.144	108.857	151.243	84.8434	136.82	278.001	346.499	267.519	404.124
1	12322724	12323467	Peak_merge_1972	855.667	550.583	1040.36	757.188	130.271	206.609	196.683	191.289	285.478	308.276	472.751	432.832
1	12324352	12325189	Peak_merge_1973	308.334	247.12	276.013	298.413	130.271	185.003	155.546	157.57	218.187	230.169	235.577	216.416
1	12325863	12326359	Peak_merge_1974	301.808	254.039	277.782	235.663	83.8733	85.7494	75.8449	94.0234	130.504	135.442	150.13	130.291
1	12341251	12342529	Peak_merge_1975	302.624	318.29	280.436	309.569	108.857	113.432	113.125	106.344	274.602	324.895	285.886	256.166
1	12345413	12346356	Peak_merge_1976	553.859	320.267	636.952	489.453	196.299	212.01	221.107	192.586	189.639	253.435	386.506	240.708
1	12349682	12350300	Peak_merge_1977	239.815	128.502	202.586	112.951	62.4588	124.235	51.4203	46.6875	60.4941	64.8128	108.605	39.7499
1	12355250	12356427	Peak_merge_1978	411.112	301.486	630.76	433.675	162.393	149.893	136.264	171.187	721.171	689.675	952.688	980.498
1	12367755	12368430	Peak_merge_1979	224.317	225.373	180.47	230.085	135.625	84.399	73.2739	86.8906	106.714	141.259	154.123	119.25
1	12369092	12369739	Peak_merge_1980	294.467	196.707	283.09	163.151	67.8124	84.399	68.1319	66.789	109.433	145.413	162.907	200.958
1	12370013	12370649	Peak_merge_1981	194.136	123.56	197.278	191.04	174.885	175.55	131.122	156.922	72.0492	103.036	168.497	189.916
1	12375962	12376396	Peak_merge_1982	53.8361	72.1589	63.6952	100.401	24.9835	39.8363	35.9942	35.664	125.066	100.543	79.058	57.4165
1	12378535	12379835	Peak_merge_1983	127.249	201.65	129.16	171.518	110.641	96.5525	97.6985	101.805	403.747	509.362	307.448	189.916
1	12391825	12392943	Peak_merge_1984	181.901	184.845	140.66	213.351	98.1496	110.732	91.271	126.445	233.14	270.053	313.038	335.666
1	12393134	12393582	Peak_merge_1985	137.037	88.9631	157.469	164.546	80.3042	58.0665	50.1348	58.3593	74.768	71.4603	98.2235	121.458
1	12406304	12407217	Peak_merge_1986	297.73	306.428	258.32	251.002	244.482	259.274	169.687	232.789	112.832	117.162	123.778	152.375
1	12432235	12432747	Peak_merge_1987	61.1773	79.0783	25.655	66.9338	135.625	122.21	104.126	111.531	34.6652	38.2229	38.3311	17.6666
1	12435387	12435875	Peak_merge_1988	27.7337	30.6428	30.0783	72.5116	132.056	145.166	69.4174	108.937	30.5869	32.4064	27.9498	15.4583
1	12436843	12437166	Peak_merge_1989	45.6791	95.8824	64.5799	64.1449	46.398	51.3146	17.9971	54.4687	76.8071	53.1797	55.8996	26.4999
1	12440025	12440322	Peak_merge_1990	48.9419	54.3663	52.1947	58.5671	30.3371	51.9898	53.9913	73.9218	32.626	24.928	32.7412	61.8332
1	12445531	12445865	Peak_merge_1991	115.829	93.9055	51.31	55.7781	53.5361	36.4604	11.5696	34.3672	53.697	29.0827	46.3168	30.9166
1	12463078	12463681	Peak_merge_1992	162.324	129.491	168.969	182.673	78.5196	99.9285	35.9942	79.7578	93.1202	73.1222	71.0723	52.9999
1	12476387	12477102	Peak_merge_1993	208.003	188.799	276.013	260.763	74.9506	79.6727	43.7072	71.3281	68.6506	112.176	62.2881	64.0415
1	12494010	12494264	Peak_merge_1994	57.0988	77.1013	92.0042	83.6672	17.8454	16.2046	21.8536	20.75	38.0637	21.6043	42.324	13.25
1	12502501	12502774	Peak_merge_1995	43.232	64.2511	50.4254	47.4114	32.1217	37.1356	14.1406	64.1953	41.4623	30.7445	56.6981	52.9999
1	12502781	12503117	Peak_merge_1996	73.4128	94.8939	82.273	61.356	46.398	49.9642	24.4246	68.7343	55.7361	70.6294	88.6407	123.666
1	12527785	12527983	Peak_merge_1997	26.1023	52.3894	43.3481	43.2281	32.1217	27.0077	32.1377	48.6328	23.7898	20.7733	31.144	39.7499
1	12538625	12538959	Peak_merge_1998	63.6244	75.1244	122.967	93.4284	26.7681	31.734	23.1391	33.0703	42.142	30.7445	59.8924	99.3747
1	12539303	12540031	Peak_merge_1999	121.539	172.984	266.281	126.895	62.4588	51.3146	39.8507	60.3047	105.355	119.654	150.13	139.125
[truncated: 217,747+ more rows]

## Sheet: Supplemental Table 3
Chr	Peak_start	Peak_end	Peak_id	baseMean	log2FoldChange	lfcSE	stat	pvalue	padj	Group	Tissue
1	510061	510415	Peak_merge_115	188.886	-1.42265	0.36644	-3.88235	0.00010345	0.0197607	Chinese gain ACRs	Liver
1	1243591	1244502	Peak_merge_275	71.655	1.62096	0.450599	3.59734	0.000321485	0.0468279	Western gain ACRs	Liver
1	1486109	1486432	Peak_merge_335	121.482	-1.57302	0.391204	-4.02097	5.79578e-05	0.0127008	Chinese gain ACRs	Liver
1	1881669	1882715	Peak_merge_448	297.075	-1.61475	0.344404	-4.68853	2.75181e-06	0.00113152	Chinese gain ACRs	Liver
1	2230924	2231615	Peak_merge_527	86.2209	1.8918	0.456375	4.14528	3.39398e-05	0.00845561	Western gain ACRs	Liver
1	2352488	2352808	Peak_merge_558	270.101	-1.1985	0.330288	-3.62864	0.000284914	0.0425035	Chinese gain ACRs	Liver
1	5846823	5847309	Peak_merge_977	131.834	-1.65889	0.403375	-4.11252	3.91361e-05	0.00941354	Chinese gain ACRs	Liver
1	6870894	6871508	Peak_merge_1088	350.138	-1.46455	0.365627	-4.00558	6.18654e-05	0.0132802	Chinese gain ACRs	Liver
1	7202506	7203430	Peak_merge_1147	230.855	-1.51862	0.378266	-4.01469	5.95246e-05	0.0129267	Chinese gain ACRs	Liver
1	9761260	9762253	Peak_merge_1670	379.719	1.23643	0.338395	3.6538	0.00025839	0.0393618	Western gain ACRs	Liver
1	12057538	12057864	Peak_merge_1928	64.3142	-2.49786	0.553565	-4.51232	6.41229e-06	0.00232429	Chinese gain ACRs	Liver
1	12999048	12999864	Peak_merge_2024	262.689	-2.44732	0.385665	-6.34572	2.21385e-10	2.83385e-07	Chinese gain ACRs	Liver
1	13101692	13102488	Peak_merge_2025	229.943	-1.24438	0.339669	-3.66351	0.000248785	0.0385093	Chinese gain ACRs	Liver
1	14057235	14058211	Peak_merge_2097	153.923	1.44547	0.371437	3.89156	9.96029e-05	0.0191988	Western gain ACRs	Liver
1	16040389	16040718	Peak_merge_2411	71.9106	-1.90308	0.50186	-3.79205	0.000149409	0.026173	Chinese gain ACRs	Liver
1	17036692	17037315	Peak_merge_2552	92.4181	1.67055	0.431655	3.87011	0.000108784	0.0204666	Western gain ACRs	Liver
1	18186619	18187215	Peak_merge_2711	150.175	1.52688	0.369443	4.13291	3.58196e-05	0.00877226	Western gain ACRs	Liver
1	18887153	18887586	Peak_merge_2749	72.3791	-2.05862	0.489298	-4.20729	2.58449e-05	0.00689597	Chinese gain ACRs	Liver
1	19023350	19023919	Peak_merge_2759	217.282	-1.40028	0.376382	-3.72036	0.000198939	0.0326048	Chinese gain ACRs	Liver
1	21629227	21629783	Peak_merge_2969	132.21	1.58743	0.393115	4.03809	5.38875e-05	0.0121159	Western gain ACRs	Liver
1	21646494	21646826	Peak_merge_2972	57.0398	1.78703	0.497573	3.59149	0.000328787	0.0475312	Western gain ACRs	Liver
1	23846320	23846611	Peak_merge_3179	53.7301	2.04937	0.520037	3.94082	8.12041e-05	0.0163448	Western gain ACRs	Liver
1	33937157	33937758	Peak_merge_4294	234.307	3.28081	0.469413	6.98918	2.76504e-12	5.69137e-09	Western gain ACRs	Liver
1	34979115	34979460	Peak_merge_4381	105.796	-1.8682	0.500034	-3.73614	0.000186865	0.0312466	Chinese gain ACRs	Liver
1	35802022	35802830	Peak_merge_4432	252.824	1.782	0.38298	4.65298	3.27174e-06	0.00131555	Western gain ACRs	Liver
1	37686234	37686745	Peak_merge_4554	67.672	2.15763	0.504727	4.27485	1.91265e-05	0.00546606	Western gain ACRs	Liver
1	40116655	40117062	Peak_merge_4676	151.291	-1.40808	0.378684	-3.71834	0.000200535	0.032785	Chinese gain ACRs	Liver
1	53726589	53727294	Peak_merge_5366	267.028	1.54946	0.363336	4.26452	2.0033e-05	0.00566258	Western gain ACRs	Liver
1	63748071	63748496	Peak_merge_5897	110.229	-1.97395	0.422553	-4.67149	2.9902e-06	0.00121363	Chinese gain ACRs	Liver
1	73789033	73790028	Peak_merge_6363	248.034	1.93617	0.420002	4.6099	4.02859e-06	0.00156879	Western gain ACRs	Liver
1	74587274	74587897	Peak_merge_6426	272.167	-1.33854	0.331774	-4.03448	5.47224e-05	0.0121927	Chinese gain ACRs	Liver
1	85638638	85639631	Peak_merge_7329	218.556	2.09494	0.373331	5.6115	2.00585e-08	1.53457e-05	Western gain ACRs	Liver
1	86144503	86144903	Peak_merge_7370	87.4817	1.72125	0.431867	3.98561	6.7308e-05	0.014072	Western gain ACRs	Liver
1	87640081	87641127	Peak_merge_7458	208.218	1.67108	0.408893	4.08683	4.3731e-05	0.0102454	Western gain ACRs	Liver
1	89794403	89795075	Peak_merge_7502	83.0897	1.97511	0.532744	3.70743	0.000209369	0.0339372	Western gain ACRs	Liver
1	92839043	92839307	Peak_merge_7726	133.24	-2.1165	0.470377	-4.49959	6.80859e-06	0.00245251	Chinese gain ACRs	Liver
1	92853485	92853946	Peak_merge_7733	120.175	4.08249	0.46392	8.79998	1.36846e-18	1.1267e-14	Western gain ACRs	Liver
1	92872855	92873922	Peak_merge_7737	215.041	-2.67894	0.375048	-7.14291	9.13733e-13	2.22513e-09	Chinese gain ACRs	Liver
1	92875196	92875612	Peak_merge_7739	80.7629	-1.6111	0.440094	-3.6608	0.000251428	0.0387104	Chinese gain ACRs	Liver
1	95608013	95608940	Peak_merge_7895	246.865	1.35055	0.329558	4.09806	4.16629e-05	0.00990855	Western gain ACRs	Liver
1	97566265	97566644	Peak_merge_8048	54.0081	2.89979	0.543117	5.33916	9.33772e-08	5.78671e-05	Western gain ACRs	Liver
1	101713923	101714581	Peak_merge_8445	164.532	-1.69872	0.389238	-4.36422	1.27578e-05	0.0039041	Chinese gain ACRs	Liver
1	102681013	102681330	Peak_merge_8456	55.4509	-2.49922	0.526996	-4.74238	2.11219e-06	0.000903953	Chinese gain ACRs	Liver
1	104618373	104618640	Peak_merge_8520	995.986	-1.33458	0.35097	-3.80253	0.000143223	0.0252898	Chinese gain ACRs	Liver
1	106690192	106690684	Peak_merge_8690	82.1899	-1.74696	0.434266	-4.0228	5.75108e-05	0.0126509	Chinese gain ACRs	Liver
1	106707720	106709018	Peak_merge_8692	240.319	-1.68035	0.404991	-4.1491	3.33778e-05	0.00837034	Chinese gain ACRs	Liver
1	107180662	107181050	Peak_merge_8746	93.4943	-1.90542	0.455122	-4.18662	2.83143e-05	0.00737279	Chinese gain ACRs	Liver
1	107835605	107836373	Peak_merge_8824	177.143	-1.44592	0.386503	-3.74103	0.00018327	0.0307943	Chinese gain ACRs	Liver
1	109399670	109400274	Peak_merge_9071	89.8376	-1.82821	0.494202	-3.69931	0.000216188	0.0346743	Chinese gain ACRs	Liver
1	109867036	109867783	Peak_merge_9152	192.662	1.43826	0.389443	3.69311	0.000221527	0.0353013	Western gain ACRs	Liver
1	111656908	111657486	Peak_merge_9357	191.376	2.78265	0.399041	6.97335	3.09492e-12	6.15071e-09	Western gain ACRs	Liver
1	113151052	113151273	Peak_merge_9464	82.6062	-1.8881	0.522027	-3.61687	0.000298192	0.0439534	Chinese gain ACRs	Liver
1	114692849	114693155	Peak_merge_9656	64.1827	-1.75287	0.48319	-3.6277	0.000285962	0.0426232	Chinese gain ACRs	Liver
1	115890203	115891305	Peak_merge_9731	283.067	-1.46544	0.384835	-3.80797	0.00014011	0.0248001	Chinese gain ACRs	Liver
1	115905293	115905596	Peak_merge_9733	50.0206	-2.86588	0.623553	-4.59604	4.30596e-06	0.00165813	Chinese gain ACRs	Liver
1	115906037	115906616	Peak_merge_9734	94.8613	-2.05419	0.495544	-4.14532	3.39335e-05	0.00845561	Chinese gain ACRs	Liver
1	116122336	116122995	Peak_merge_9755	131.947	-2.01272	0.51119	-3.93732	8.23979e-05	0.0165466	Chinese gain ACRs	Liver
1	117274902	117276699	Peak_merge_9792	554.814	1.87796	0.354783	5.29326	1.20156e-07	7.18859e-05	Western gain ACRs	Liver
1	123443790	123444685	Peak_merge_10205	181.372	1.6331	0.419565	3.89236	9.92732e-05	0.019169	Western gain ACRs	Liver
1	123543466	123543857	Peak_merge_10214	62.9224	2.51066	0.53495	4.69325	2.68892e-06	0.00111224	Western gain ACRs	Liver
1	125998726	125999230	Peak_merge_10292	90.4672	1.53056	0.418605	3.65634	0.000255844	0.0391686	Western gain ACRs	Liver
1	131596502	131596903	Peak_merge_10858	68.199	1.83008	0.466192	3.92559	8.65163e-05	0.0171544	Western gain ACRs	Liver
1	134539370	134540025	Peak_merge_11101	434.217	1.6913	0.459015	3.68463	0.000229037	0.0362018	Western gain ACRs	Liver
1	137911134	137911918	Peak_merge_11352	114.074	-1.84611	0.435343	-4.24058	2.2294e-05	0.00610876	Chinese gain ACRs	Liver
1	140009844	140010950	Peak_merge_11615	311.685	1.92767	0.40287	4.78485	1.71119e-06	0.000756719	Western gain ACRs	Liver
1	143046340	143046972	Peak_merge_11759	135.175	-1.42338	0.393734	-3.61507	0.00030027	0.0441469	Chinese gain ACRs	Liver
1	144056204	144057093	Peak_merge_11863	547.23	1.28166	0.321296	3.98905	6.6339e-05	0.0139538	Western gain ACRs	Liver
1	145717734	145718070	Peak_merge_12013	109.516	-2.19514	0.413641	-5.30688	1.11521e-07	6.7894e-05	Chinese gain ACRs	Liver
1	147949235	147950342	Peak_merge_12306	242.421	-1.48117	0.334434	-4.42888	9.47243e-06	0.00313152	Chinese gain ACRs	Liver
1	149036515	149037114	Peak_merge_12428	128.756	-2.25616	0.398798	-5.65741	1.53675e-08	1.20775e-05	Chinese gain ACRs	Liver
1	150273459	150274406	Peak_merge_12544	290.043	-2.19359	0.345179	-6.35492	2.08531e-10	2.69067e-07	Chinese gain ACRs	Liver
1	152524925	152525472	Peak_merge_12582	141.061	-2.01377	0.486946	-4.13552	3.54154e-05	0.00874759	Chinese gain ACRs	Liver
1	153746523	153747297	Peak_merge_12611	217.319	3.2354	0.36401	8.88822	6.20952e-19	5.65066e-15	Western gain ACRs	Liver
1	155569979	155570723	Peak_merge_12660	296.657	-1.5835	0.361395	-4.38163	1.17796e-05	0.00370983	Chinese gain ACRs	Liver
1	155622498	155623397	Peak_merge_12663	549.727	-1.30791	0.305118	-4.28658	1.81442e-05	0.00525142	Chinese gain ACRs	Liver
1	155959582	155960149	Peak_merge_12674	135.973	-2.00481	0.480206	-4.1749	2.9812e-05	0.00768182	Chinese gain ACRs	Liver
1	159730840	159731282	Peak_merge_12986	176.342	-3.13124	0.451035	-6.94234	3.85666e-12	7.57747e-09	Chinese gain ACRs	Liver
1	160341109	160341986	Peak_merge_13007	385.261	2.52552	0.331232	7.62461	2.44764e-14	7.98486e-11	Western gain ACRs	Liver
1	162056852	162057982	Peak_merge_13147	630.225	1.71644	0.296109	5.79666	6.76492e-09	5.84827e-06	Western gain ACRs	Liver
1	162518259	162518605	Peak_merge_13251	82.5799	-1.85397	0.484608	-3.82571	0.000130393	0.0235517	Chinese gain ACRs	Liver
1	162547245	162547912	Peak_merge_13254	251.733	-1.27131	0.339811	-3.74124	0.000183117	0.0307943	Chinese gain ACRs	Liver
1	165701414	165701921	Peak_merge_13680	165.267	-1.54216	0.422933	-3.64634	0.000266001	0.0402729	Chinese gain ACRs	Liver
1	167416447	167416820	Peak_merge_13918	54.5321	2.25932	0.507295	4.45367	8.44144e-06	0.00284765	Western gain ACRs	Liver
1	169120709	169121273	Peak_merge_14171	215.779	-1.85346	0.348513	-5.31821	1.04793e-07	6.40239e-05	Chinese gain ACRs	Liver
1	169664215	169664557	Peak_merge_14213	61.0644	-1.85215	0.50222	-3.68793	0.000226087	0.0359617	Chinese gain ACRs	Liver
1	169760922	169761939	Peak_merge_14218	362.421	1.46684	0.335089	4.37745	1.20078e-05	0.00376115	Western gain ACRs	Liver
1	172172491	172173250	Peak_merge_14273	265.878	-1.8197	0.423912	-4.29264	1.76563e-05	0.00517419	Chinese gain ACRs	Liver
1	172215151	172215407	Peak_merge_14274	61.287	-1.914	0.497685	-3.8458	0.00012016	0.0221488	Chinese gain ACRs	Liver
1	172294202	172294732	Peak_merge_14276	379.541	-1.58022	0.420003	-3.7624	0.000168292	0.0288382	Chinese gain ACRs	Liver
1	172460063	172460391	Peak_merge_14281	56.2575	-2.32028	0.595449	-3.89668	9.75188e-05	0.0189663	Chinese gain ACRs	Liver
1	173741117	173742004	Peak_merge_14292	171.77	2.41777	0.456062	5.30141	1.14913e-07	6.92279e-05	Western gain ACRs	Liver
1	178970842	178972549	Peak_merge_14369	530.538	1.45275	0.320774	4.52888	5.92977e-06	0.00217677	Western gain ACRs	Liver
1	180139719	180140529	Peak_merge_14469	216.876	2.57293	0.436111	5.89973	3.64101e-09	3.40287e-06	Western gain ACRs	Liver
1	182620364	182620634	Peak_merge_14729	47.9765	2.38723	0.585759	4.07544	4.59268e-05	0.0106874	Western gain ACRs	Liver
1	182807087	182808386	Peak_merge_14753	171.993	-1.81897	0.404582	-4.49593	6.92653e-06	0.00246927	Chinese gain ACRs	Liver
1	182809021	182809450	Peak_merge_14754	79.6746	-1.96565	0.459602	-4.27686	1.89548e-05	0.00543497	Chinese gain ACRs	Liver
1	194221615	194222292	Peak_merge_15688	122.219	-1.46493	0.400657	-3.65632	0.000255857	0.0391686	Chinese gain ACRs	Liver
1	194227218	194227630	Peak_merge_15690	101.23	-2.18642	0.488407	-4.47663	7.58305e-06	0.00265407	Chinese gain ACRs	Liver
1	200803645	200804407	Peak_merge_15881	208.069	1.79369	0.405841	4.41969	9.88422e-06	0.0032245	Western gain ACRs	Liver
1	206717417	206717877	Peak_merge_16297	109.623	-1.93649	0.487736	-3.97037	7.17596e-05	0.0148235	Chinese gain ACRs	Liver
1	208438647	208438978	Peak_merge_16471	75.4398	-1.89678	0.490054	-3.87055	0.000108591	0.0204525	Chinese gain ACRs	Liver
1	211471986	211472995	Peak_merge_16649	243.959	2.25535	0.418251	5.39234	6.95448e-08	4.50348e-05	Western gain ACRs	Liver
1	215867055	215867410	Peak_merge_16840	75.2659	-2.32409	0.49327	-4.71159	2.4579e-06	0.00102898	Chinese gain ACRs	Liver
1	217893013	217894379	Peak_merge_17008	212.688	1.40962	0.36527	3.85911	0.000113802	0.0212718	Western gain ACRs	Liver
1	217947198	217947927	Peak_merge_17013	152.926	1.55741	0.428628	3.63349	0.000279618	0.0419634	Western gain ACRs	Liver
1	218118690	218119379	Peak_merge_17030	153.123	1.45027	0.374646	3.87104	0.000108372	0.0204335	Western gain ACRs	Liver
1	219493582	219494946	Peak_merge_17117	317.925	-2.20224	0.393683	-5.59396	2.21951e-08	1.68313e-05	Chinese gain ACRs	Liver
1	224260994	224261659	Peak_merge_17572	414.063	-1.6602	0.38976	-4.25955	2.0484e-05	0.00574018	Chinese gain ACRs	Liver
1	228757816	228758305	Peak_merge_17830	108.959	-1.7918	0.412538	-4.34334	1.40331e-05	0.00421236	Chinese gain ACRs	Liver
1	232622455	232623039	Peak_merge_18147	158.045	1.49827	0.370375	4.04527	5.22627e-05	0.0118304	Western gain ACRs	Liver
1	238980711	238981328	Peak_merge_18699	268.21	-1.37395	0.332346	-4.13409	3.56365e-05	0.00876465	Chinese gain ACRs	Liver
1	239274201	239275332	Peak_merge_18741	364.474	-2.50282	0.351377	-7.1229	1.05681e-12	2.46921e-09	Chinese gain ACRs	Liver
1	241880087	241880509	Peak_merge_19018	55.8723	-2.48038	0.536094	-4.62676	3.71433e-06	0.00146958	Chinese gain ACRs	Liver
1	243842036	243842917	Peak_merge_19147	181.675	-1.62146	0.369692	-4.38598	1.15463e-05	0.00366304	Chinese gain ACRs	Liver
1	246695067	246695333	Peak_merge_19279	76.3339	-3.13501	0.499713	-6.27362	3.52756e-10	4.1775e-07	Chinese gain ACRs	Liver
1	246698771	246699441	Peak_merge_19282	214.106	-1.32733	0.341552	-3.88617	0.000101837	0.0195424	Chinese gain ACRs	Liver
1	247925349	247926147	Peak_merge_19371	323.817	-1.74756	0.4796	-3.64378	0.00026866	0.0405808	Chinese gain ACRs	Liver
1	250401732	250402716	Peak_merge_19667	148.259	1.34726	0.368617	3.65491	0.000257276	0.0393306	Western gain ACRs	Liver
1	253827398	253827761	Peak_merge_20118	87.4212	-1.88555	0.508022	-3.71155	0.000205995	0.0334427	Chinese gain ACRs	Liver
1	260422464	260423072	Peak_merge_20677	138.866	-2.11285	0.383645	-5.5073	3.64375e-08	2.52002e-05	Chinese gain ACRs	Liver
1	260516721	260517669	Peak_merge_20695	184.039	-1.45063	0.37628	-3.85519	0.000115638	0.0215361	Chinese gain ACRs	Liver
1	261688164	261688515	Peak_merge_20902	166.201	-1.56194	0.372235	-4.19611	2.71543e-05	0.00713796	Chinese gain ACRs	Liver
1	263752139	263753131	Peak_merge_21085	260.522	-1.3988	0.374708	-3.73305	0.000189171	0.03148	Chinese gain ACRs	Liver
1	265406154	265406852	Peak_merge_21316	321.45	1.56812	0.404052	3.88098	0.000104037	0.0198106	Western gain ACRs	Liver
1	266105947	266106987	Peak_merge_21395	637.486	-1.7755	0.32651	-5.43781	5.39385e-08	3.61911e-05	Chinese gain ACRs	Liver
1	266200595	266201216	Peak_merge_21413	155.678	-1.32883	0.362765	-3.66306	0.000249222	0.0385425	Chinese gain ACRs	Liver
1	266201705	266202111	Peak_merge_21414	100.347	-1.90104	0.523547	-3.63108	0.000282237	0.0421769	Chinese gain ACRs	Liver
1	267743247	267746312	Peak_merge_21633	1151.06	-1.28157	0.290066	-4.41821	9.95221e-06	0.00323447	Chinese gain ACRs	Liver
1	268484557	268485328	Peak_merge_21781	752.202	-1.10697	0.302767	-3.65619	0.000255989	0.0391686	Chinese gain ACRs	Liver
1	270002604	270003146	Peak_merge_22112	113.904	-1.57563	0.426573	-3.69369	0.00022102	0.0352856	Chinese gain ACRs	Liver
1	271069235	271069637	Peak_merge_22351	83.9883	1.58681	0.433983	3.65638	0.0002558	0.0391686	Western gain ACRs	Liver
1	271070225	271071389	Peak_merge_22352	428.478	1.82027	0.316406	5.75296	8.76949e-09	7.28964e-06	Western gain ACRs	Liver
1	271079996	271080863	Peak_merge_22357	636.971	1.33506	0.314959	4.23884	2.24677e-05	0.0061369	Western gain ACRs	Liver
1	271379156	271379423	Peak_merge_22417	107.32	1.95421	0.43632	4.47884	7.5051e-06	0.00263746	Western gain ACRs	Liver
1	271434693	271435235	Peak_merge_22433	233.812	2.64662	0.357276	7.40776	1.28447e-13	3.64074e-10	Western gain ACRs	Liver
1	271581154	271581969	Peak_merge_22479	225.478	-1.26652	0.33674	-3.76112	0.000169154	0.0289	Chinese gain ACRs	Liver
1	272264129	272264864	Peak_merge_22603	276.754	-1.90496	0.376933	-5.05384	4.33017e-07	0.000229658	Chinese gain ACRs	Liver
1	273618805	273619613	Peak_merge_22875	579.136	-1.21408	0.310499	-3.91008	9.22652e-05	0.0180869	Chinese gain ACRs	Liver
2	719690	720698	Peak_merge_107776	1219.38	-1.13758	0.289281	-3.93244	8.4087e-05	0.0167883	Chinese gain ACRs	Liver
2	4553197	4554641	Peak_merge_108627	424.102	1.52389	0.315034	4.83723	1.31662e-06	0.00060223	Western gain ACRs	Liver
2	4820223	4821499	Peak_merge_108701	345.203	1.18078	0.32499	3.63328	0.000279837	0.0419634	Western gain ACRs	Liver
2	5494922	5495891	Peak_merge_108859	358.169	-1.70262	0.381637	-4.46136	8.14402e-06	0.00277732	Chinese gain ACRs	Liver
2	6853880	6854507	Peak_merge_109144	386.903	1.24379	0.343408	3.62191	0.000292437	0.0433268	Western gain ACRs	Liver
2	7134854	7136017	Peak_merge_109201	436.713	1.87648	0.307061	6.11112	9.89315e-10	1.03044e-06	Western gain ACRs	Liver
2	8439670	8440259	Peak_merge_109474	182.579	2.55995	0.363487	7.04276	1.88475e-12	4.07342e-09	Western gain ACRs	Liver
2	14278408	14279204	Peak_merge_110182	98.5879	1.71011	0.432077	3.95788	7.56173e-05	0.0155092	Western gain ACRs	Liver
2	14280580	14280870	Peak_merge_110183	61.6678	2.63532	0.497486	5.29728	1.1754e-07	7.05647e-05	Western gain ACRs	Liver
2	15447571	15448582	Peak_merge_110354	455.068	-2.41436	0.383754	-6.29141	3.14588e-10	3.80366e-07	Chinese gain ACRs	Liver
2	16664380	16665026	Peak_merge_110513	187.129	-1.58318	0.355151	-4.45775	8.28227e-06	0.00281891	Chinese gain ACRs	Liver
2	18151656	18152319	Peak_merge_110767	197.027	-1.84876	0.352119	-5.25038	1.51782e-07	8.83604e-05	Chinese gain ACRs	Liver
2	18929155	18929542	Peak_merge_110855	106.877	-1.57247	0.428074	-3.67335	0.000239394	0.037492	Chinese gain ACRs	Liver
2	19154223	19155126	Peak_merge_110871	137.341	1.86498	0.419966	4.4408	8.96258e-06	0.00299735	Western gain ACRs	Liver
2	20838464	20839035	Peak_merge_110909	130.859	1.55044	0.418551	3.7043	0.000211976	0.0341571	Western gain ACRs	Liver
2	20857204	20857582	Peak_merge_110910	64.9423	2.31822	0.517251	4.48182	7.40101e-06	0.0026115	Western gain ACRs	Liver
2	20858768	20859484	Peak_merge_110911	139.951	3.07214	0.430461	7.13685	9.54911e-13	2.2617e-09	Western gain ACRs	Liver
2	27054817	27055084	Peak_merge_111463	144.426	-1.39659	0.376206	-3.71229	0.000205394	0.0333952	Chinese gain ACRs	Liver
2	32883536	32884333	Peak_merge_111794	134.141	1.86223	0.377172	4.93736	7.91879e-07	0.000393436	Western gain ACRs	Liver
2	34132009	34132690	Peak_merge_111918	251.52	-2.12078	0.383265	-5.53346	3.13966e-08	2.24317e-05	Chinese gain ACRs	Liver
2	34164747	34165118	Peak_merge_111919	108.383	-1.48631	0.405551	-3.66491	0.000247429	0.0383905	Chinese gain ACRs	Liver
2	40062473	40063052	Peak_merge_112194	165.293	-1.73926	0.38788	-4.48401	7.32541e-06	0.00259542	Chinese gain ACRs	Liver
2	40974310	40975087	Peak_merge_112286	240.055	1.78324	0.375191	4.75288	2.00538e-06	0.000866824	Western gain ACRs	Liver
2	41737128	41737920	Peak_merge_112420	329.976	-2.18077	0.32904	-6.62767	3.41034e-11	5.78086e-08	Chinese gain ACRs	Liver
2	41739098	41739432	Peak_merge_112421	96.0537	-1.82771	0.425984	-4.29056	1.78221e-05	0.00518892	Chinese gain ACRs	Liver
2	47234225	47234671	Peak_merge_112955	283.212	-2.10007	0.441522	-4.75643	1.97046e-06	0.000853867	Chinese gain ACRs	Liver
2	50563880	50564278	Peak_merge_113294	59.4635	3.22243	0.541682	5.94894	2.69887e-09	2.59242e-06	Western gain ACRs	Liver
2	50579968	50581026	Peak_merge_113296	217.432	1.53519	0.353815	4.33896	1.4316e-05	0.00428243	Western gain ACRs	Liver
2	58593321	58593588	Peak_merge_113588	106.376	2.85549	0.528159	5.4065	6.42694e-08	4.22517e-05	Western gain ACRs	Liver
2	62030160	62031243	Peak_merge_114151	66.1129	3.84483	0.580414	6.62428	3.48948e-11	5.85758e-08	Western gain ACRs	Liver
2	66433203	66434013	Peak_merge_114529	166.99	3.18994	0.452173	7.0547	1.72969e-12	3.83415e-09	Western gain ACRs	Liver
2	69160968	69162388	Peak_merge_114696	691.727	-2.13988	0.346866	-6.16918	6.86441e-10	7.41785e-07	Chinese gain ACRs	Liver
2	72047494	72047957	Peak_merge_115171	53.2973	-1.89137	0.508196	-3.72172	0.000197868	0.0325203	Chinese gain ACRs	Liver
2	73467499	73468148	Peak_merge_115367	154.258	1.41514	0.37416	3.78218	0.000155459	0.0269057	Western gain ACRs	Liver
2	78315012	78315771	Peak_merge_116278	151.368	-1.70266	0.384735	-4.42556	9.6194e-06	0.00317404	Chinese gain ACRs	Liver
2	82026867	82027461	Peak_merge_116759	101.768	1.71775	0.434529	3.95313	7.71367e-05	0.015709	Western gain ACRs	Liver
2	82076667	82077216	Peak_merge_116767	105.354	-1.86513	0.498406	-3.7422	0.000182418	0.0307109	Chinese gain ACRs	Liver
2	87474511	87474988	Peak_merge_117311	250.416	1.67862	0.364326	4.60747	4.07607e-06	0.00158371	Western gain ACRs	Liver
2	87871928	87872369	Peak_merge_117384	189.076	-1.65376	0.409817	-4.03536	5.45186e-05	0.0121635	Chinese gain ACRs	Liver
2	88855906	88856426	Peak_merge_117519	111.418	-1.66575	0.416605	-3.9984	6.3772e-05	0.0135457	Chinese gain ACRs	Liver
2	97033285	97033921	Peak_merge_117938	115.659	1.41623	0.38636	3.66557	0.000246789	0.0383722	Western gain ACRs	Liver
2	102082274	102082913	Peak_merge_118214	156.8	1.44806	0.366233	3.95392	7.68809e-05	0.0156754	Western gain ACRs	Liver
2	105490955	105491407	Peak_merge_118482	135.688	-1.9862	0.473708	-4.19289	2.75426e-05	0.0072044	Chinese gain ACRs	Liver
2	115563075	115563320	Peak_merge_118932	72.4616	-2.62133	0.654493	-4.00513	6.19847e-05	0.0132802	Chinese gain ACRs	Liver
2	116289837	116290444	Peak_merge_118983	206.06	-1.3906	0.367237	-3.78666	0.000152686	0.0265868	Chinese gain ACRs	Liver
2	117459801	117460410	Peak_merge_119144	101.767	1.70019	0.446972	3.8038	0.000142495	0.0251915	Western gain ACRs	Liver
2	125979062	125979385	Peak_merge_119743	66.7499	-2.37329	0.490425	-4.83925	1.30332e-06	0.000599319	Chinese gain ACRs	Liver
2	127610880	127611607	Peak_merge_119862	187.128	-2.37762	0.466249	-5.09947	3.40607e-07	0.000184611	Chinese gain ACRs	Liver
2	128265830	128266491	Peak_merge_119956	282.094	-1.71919	0.367574	-4.67711	2.90947e-06	0.00118924	Chinese gain ACRs	Liver
2	130016076	130016803	Peak_merge_120137	127.935	-1.62461	0.42375	-3.83388	0.000126138	0.0230017	Chinese gain ACRs	Liver
2	130148588	130148951	Peak_merge_120152	87.4173	-1.72356	0.471396	-3.6563	0.000255882	0.0391686	Chinese gain ACRs	Liver
2	132291959	132292311	Peak_merge_120332	58.6984	-2.15691	0.505794	-4.26441	2.00434e-05	0.00566258	Chinese gain ACRs	Liver
2	132307662	132308262	Peak_merge_120333	153.626	-2.22678	0.382121	-5.82742	5.6291e-09	4.99114e-06	Chinese gain ACRs	Liver
2	132375917	132377068	Peak_merge_120339	249.293	-2.74438	0.373834	-7.34119	2.11711e-13	5.4634e-10	Chinese gain ACRs	Liver
2	132431127	132432123	Peak_merge_120348	317.646	-1.44648	0.38207	-3.7859	0.000153155	0.0265868	Chinese gain ACRs	Liver
2	136952998	136953238	Peak_merge_120808	90.233	-1.94851	0.476615	-4.08824	4.34664e-05	0.0102111	Chinese gain ACRs	Liver
2	141233503	141233687	Peak_merge_121302	58.6971	-2.69735	0.550029	-4.90401	9.38976e-07	0.000456037	Chinese gain ACRs	Liver
2	143205686	143205973	Peak_merge_121564	120.292	-2.13548	0.414204	-5.15562	2.52795e-07	0.000140541	Chinese gain ACRs	Liver
2	144285411	144286238	Peak_merge_121771	217.451	-1.42444	0.346459	-4.11142	3.93235e-05	0.00942168	Chinese gain ACRs	Liver
2	145191585	145191931	Peak_merge_121995	86.8714	-1.5751	0.42753	-3.68419	0.000229428	0.0362018	Chinese gain ACRs	Liver
2	146715071	146715442	Peak_merge_122090	71.2581	-1.98604	0.490613	-4.04807	5.1641e-05	0.0117638	Chinese gain ACRs	Liver
2	149136902	149137697	Peak_merge_122302	168.795	2.60494	0.406977	6.40071	1.54656e-10	2.10551e-07	Western gain ACRs	Liver
2	149147112	149147454	Peak_merge_122303	49.7536	1.89296	0.52127	3.63144	0.000281845	0.0421548	Western gain ACRs	Liver
2	149147814	149148336	Peak_merge_122304	93.2572	1.55637	0.423944	3.67118	0.000241437	0.0376755	Western gain ACRs	Liver
2	149150289	149150891	Peak_merge_122305	108.11	1.77837	0.462901	3.8418	0.000122134	0.022441	Western gain ACRs	Liver
2	151658539	151658900	Peak_merge_122810	191.459	-1.78197	0.433431	-4.1113	3.93433e-05	0.00942168	Chinese gain ACRs	Liver
3	20061	21540	Peak_merge_122855	110.617	1.44931	0.394774	3.67123	0.000241383	0.0376755	Western gain ACRs	Liver
3	5986157	5986489	Peak_merge_123923	102.082	-1.98463	0.535672	-3.70494	0.000211443	0.0341031	Chinese gain ACRs	Liver
3	6586031	6586314	Peak_merge_124015	64.4439	-1.78198	0.486243	-3.66479	0.000247542	0.0383905	Chinese gain ACRs	Liver
3	6780610	6781654	Peak_merge_124061	192.693	-1.37345	0.35797	-3.83676	0.000124668	0.0227727	Chinese gain ACRs	Liver
3	7669077	7669705	Peak_merge_124157	80.2946	2.29969	0.495132	4.64461	3.40728e-06	0.0013632	Western gain ACRs	Liver
3	7758287	7759191	Peak_merge_124169	97.4164	2.05943	0.424029	4.85681	1.19291e-06	0.000558003	Western gain ACRs	Liver
3	7983990	7984834	Peak_merge_124199	658.869	-1.60113	0.335272	-4.77563	1.79146e-06	0.00078021	Chinese gain ACRs	Liver
3	8751504	8752466	Peak_merge_124313	308.281	1.23821	0.3181	3.89253	9.92055e-05	0.019169	Western gain ACRs	Liver
3	9475472	9476104	Peak_merge_124483	480.309	-1.55761	0.392681	-3.9666	7.29047e-05	0.0150062	Chinese gain ACRs	Liver
3	9914134	9915637	Peak_merge_124593	268.643	-1.3934	0.340424	-4.09314	4.25563e-05	0.0100794	Chinese gain ACRs	Liver
3	13629781	13630335	Peak_merge_125171	105.911	-1.95745	0.412028	-4.75078	2.02636e-06	0.000873709	Chinese gain ACRs	Liver
3	14159923	14160398	Peak_merge_125230	78.5627	-1.85098	0.491933	-3.76267	0.000168112	0.0288359	Chinese gain ACRs	Liver
3	14547561	14548273	Peak_merge_125275	139.437	-1.5952	0.421658	-3.78316	0.000154851	0.0268273	Chinese gain ACRs	Liver
3	16395387	16395716	Peak_merge_125471	130.639	-1.70637	0.453985	-3.75865	0.000170833	0.0291005	Chinese gain ACRs	Liver
3	16652038	16652657	Peak_merge_125512	254.678	-1.84526	0.368579	-5.00642	5.54516e-07	0.000285345	Chinese gain ACRs	Liver
3	29001312	29001926	Peak_merge_126763	145.205	-1.53976	0.392493	-3.92301	8.74477e-05	0.0172797	Chinese gain ACRs	Liver
3	32016424	32017045	Peak_merge_127110	183.787	1.52255	0.354897	4.29013	1.78566e-05	0.00518892	Western gain ACRs	Liver
3	33868567	33869292	Peak_merge_127307	182.31	-1.98958	0.364375	-5.46027	4.75424e-08	3.21097e-05	Chinese gain ACRs	Liver
3	37737346	37738230	Peak_merge_127513	310.52	-1.50524	0.345122	-4.36149	1.29181e-05	0.00393923	Chinese gain ACRs	Liver
3	41654990	41655899	Peak_merge_128317	169.944	3.32563	0.394914	8.42115	3.72814e-17	2.22274e-13	Western gain ACRs	Liver
3	41660474	41661016	Peak_merge_128318	154.562	8.49736	1.09393	7.76775	7.98902e-15	2.93894e-11	Western gain ACRs	Liver
3	41855686	41856044	Peak_merge_128339	264.192	2.25124	0.405261	5.55503	2.77564e-08	2.05969e-05	Western gain ACRs	Liver
3	44986322	44986761	Peak_merge_128715	106.376	-2.00186	0.467608	-4.28106	1.86003e-05	0.00535998	Chinese gain ACRs	Liver
3	50684097	50684505	Peak_merge_129329	100.831	-1.65547	0.453059	-3.65397	0.000258212	0.0393618	Chinese gain ACRs	Liver
3	51720487	51721153	Peak_merge_129400	128.871	-2.5259	0.439485	-5.74741	9.06219e-09	7.4612e-06	Chinese gain ACRs	Liver
3	54693611	54694484	Peak_merge_129757	326.396	-1.39146	0.377689	-3.68413	0.000229481	0.0362018	Chinese gain ACRs	Liver
3	55077786	55078179	Peak_merge_129783	48.2259	2.16471	0.533523	4.05738	4.96272e-05	0.0114103	Western gain ACRs	Liver
3	57207523	57209011	Peak_merge_130050	105.258	3.90324	0.475325	8.21173	2.18031e-16	1.17805e-12	Western gain ACRs	Liver
3	57214377	57215322	Peak_merge_130052	65.4774	3.80582	0.596736	6.37772	1.79742e-10	2.39057e-07	Western gain ACRs	Liver
3	57846850	57847033	Peak_merge_130109	74.5732	-1.93404	0.465242	-4.15707	3.22357e-05	0.00814319	Chinese gain ACRs	Liver
3	59813118	59813756	Peak_merge_130423	117.273	1.9773	0.4613	4.28636	1.81628e-05	0.00525142	Western gain ACRs	Liver
3	59923755	59924137	Peak_merge_130433	101.319	2.57597	0.487218	5.2871	1.24273e-07	7.40921e-05	Western gain ACRs	Liver
3	60399758	60400182	Peak_merge_130466	82.8567	2.00653	0.461048	4.3521	1.34839e-05	0.00406161	Western gain ACRs	Liver
3	60475733	60476305	Peak_merge_130471	80.8278	2.01979	0.451764	4.4709	7.7891e-06	0.0027054	Western gain ACRs	Liver
3	60552768	60553712	Peak_merge_130479	222.735	2.55472	0.407096	6.27548	3.48553e-10	4.15619e-07	Western gain ACRs	Liver
3	62213129	62213663	Peak_merge_130508	122.283	1.54433	0.38251	4.03737	5.40543e-05	0.0121377	Western gain ACRs	Liver
3	62461448	62461667	Peak_merge_130519	53.3979	-2.46793	0.673923	-3.66203	0.000250228	0.0386289	Chinese gain ACRs	Liver
3	65147476	65148385	Peak_merge_130553	164.509	1.63871	0.375259	4.36689	1.26026e-05	0.00387721	Western gain ACRs	Liver
3	65293328	65294177	Peak_merge_130555	176.656	1.56241	0.383401	4.07513	4.59888e-05	0.0106875	Western gain ACRs	Liver
3	65299339	65299775	Peak_merge_130557	52.9354	2.42274	0.545267	4.44322	8.86222e-06	0.0029753	Western gain ACRs	Liver
3	65752383	65752761	Peak_merge_130566	84.1249	2.5539	0.447628	5.7054	1.16067e-08	9.37755e-06	Western gain ACRs	Liver
3	67252335	67252737	Peak_merge_130588	134.618	-2.07695	0.465304	-4.46364	8.05773e-06	0.00276425	Chinese gain ACRs	Liver
3	67339547	67340005	Peak_merge_130591	77.8707	1.77048	0.436809	4.05322	5.05175e-05	0.0115801	Western gain ACRs	Liver
3	68612725	68613635	Peak_merge_130690	929.72	1.15516	0.29756	3.88213	0.000103546	0.0197607	Western gain ACRs	Liver
3	70440034	70440417	Peak_merge_130872	108.166	-1.6249	0.453045	-3.58662	0.000334986	0.0481455	Chinese gain ACRs	Liver
3	73526955	73527674	Peak_merge_131284	273.788	2.21189	0.344066	6.42867	1.28726e-10	1.82433e-07	Western gain ACRs	Liver
3	76787337	76788020	Peak_merge_131590	156.939	-1.71761	0.391317	-4.3893	1.13716e-05	0.00361877	Chinese gain ACRs	Liver
3	76938285	76938957	Peak_merge_131610	210.608	1.52201	0.377091	4.03618	5.43276e-05	0.0121635	Western gain ACRs	Liver
3	86644931	86645646	Peak_merge_132312	227.607	-1.41589	0.347774	-4.07129	4.67532e-05	0.010836	Chinese gain ACRs	Liver
3	95733933	95734433	Peak_merge_133072	116.969	-2.58786	0.416822	-6.20855	5.34773e-10	6.00405e-07	Chinese gain ACRs	Liver
3	96286095	96287371	Peak_merge_133096	222.707	-1.91614	0.391273	-4.89721	9.72076e-07	0.000469475	Chinese gain ACRs	Liver
3	101536279	101537042	Peak_merge_133631	199.932	-1.51902	0.421367	-3.60498	0.000312173	0.0456638	Chinese gain ACRs	Liver
3	102314315	102315012	Peak_merge_133756	448.11	-1.75328	0.356254	-4.92144	8.59116e-07	0.000421992	Chinese gain ACRs	Liver
3	109820757	109821454	Peak_merge_134316	246.34	-1.94475	0.422988	-4.59766	4.27262e-06	0.00164897	Chinese gain ACRs	Liver
3	112556019	112556927	Peak_merge_134784	209.37	1.54617	0.42353	3.65068	0.000261551	0.0397383	Western gain ACRs	Liver
3	114299155	114299604	Peak_merge_135054	74.839	2.16483	0.459901	4.70716	2.51192e-06	0.00104906	Western gain ACRs	Liver
3	114500569	114501169	Peak_merge_135076	101.83	2.00735	0.421641	4.76079	1.92835e-06	0.000837717	Western gain ACRs	Liver
3	118032158	118033032	Peak_merge_135398	395.131	-1.23328	0.312476	-3.94678	7.92078e-05	0.0160363	Chinese gain ACRs	Liver
3	118203503	118204364	Peak_merge_135436	283.47	-1.56562	0.354134	-4.42098	9.82537e-06	0.00322354	Chinese gain ACRs	Liver
3	120773418	120773837	Peak_merge_135732	101.807	-1.66852	0.418905	-3.98305	6.80375e-05	0.0141731	Chinese gain ACRs	Liver
3	121706189	121706920	Peak_merge_135839	161.624	1.60317	0.416124	3.85263	0.000116856	0.0217019	Western gain ACRs	Liver
3	121975164	121975454	Peak_merge_135872	69.4204	1.71454	0.464252	3.69313	0.000221509	0.0353013	Western gain ACRs	Liver
3	124014842	124015582	Peak_merge_135943	229.686	1.32066	0.334974	3.94259	8.06078e-05	0.016263	Western gain ACRs	Liver
3	124109466	124110455	Peak_merge_135956	185.855	1.74418	0.394262	4.42391	9.69315e-06	0.00319228	Western gain ACRs	Liver
3	127018213	127019449	Peak_merge_136468	463.633	1.4384	0.396848	3.62456	0.000289453	0.0429698	Western gain ACRs	Liver
3	127051146	127051531	Peak_merge_136475	119.264	-1.93947	0.436897	-4.4392	9.02922e-06	0.003008	Chinese gain ACRs	Liver
3	127125594	127126538	Peak_merge_136496	421.165	1.50987	0.335626	4.49867	6.8381e-06	0.00245577	Western gain ACRs	Liver
3	127130328	127130749	Peak_merge_136499	71.8249	2.03096	0.461194	4.4037	1.0642e-05	0.00342646	Western gain ACRs	Liver
3	127131643	127132524	Peak_merge_136500	335.607	2.27077	0.347069	6.54272	6.04117e-11	9.32606e-08	Western gain ACRs	Liver
3	127678137	127679279	Peak_merge_136590	556.284	-2.24668	0.437687	-5.13308	2.85036e-07	0.000156951	Chinese gain ACRs	Liver
3	127680501	127681055	Peak_merge_136591	137.504	-2.4081	0.40172	-5.99446	2.04157e-09	2.04039e-06	Chinese gain ACRs	Liver
3	127771319	127771694	Peak_merge_136610	82.7263	1.82047	0.459041	3.96582	7.31438e-05	0.0150197	Western gain ACRs	Liver
3	128785006	128785463	Peak_merge_136722	300.619	-2.61591	0.374618	-6.98288	2.89193e-12	5.81412e-09	Chinese gain ACRs	Liver
3	129955257	129955837	Peak_merge_136834	93.9084	-1.69278	0.465294	-3.63808	0.00027468	0.0413334	Chinese gain ACRs	Liver
3	131318573	131319039	Peak_merge_136923	153.856	-2.74055	0.422392	-6.48816	8.68895e-11	1.27315e-07	Chinese gain ACRs	Liver
4	6380489	6380708	Peak_merge_138136	107.629	-2.14307	0.486144	-4.4083	1.04183e-05	0.00336069	Chinese gain ACRs	Liver
4	7247632	7247926	Peak_merge_138261	88.4	-1.65401	0.428121	-3.86342	0.000111813	0.0209452	Chinese gain ACRs	Liver
4	7604593	7605721	Peak_merge_138283	221.968	-1.55568	0.358603	-4.33817	1.43676e-05	0.00429043	Chinese gain ACRs	Liver
4	7668350	7669020	Peak_merge_138299	424.569	3.08919	0.431346	7.16174	7.96611e-13	1.96763e-09	Western gain ACRs	Liver
4	7745806	7746716	Peak_merge_138318	419.133	2.25155	0.34211	6.58136	4.66155e-11	7.39432e-08	Western gain ACRs	Liver
4	8191770	8192616	Peak_merge_138448	256.718	-1.47252	0.363185	-4.05446	5.02511e-05	0.0115384	Chinese gain ACRs	Liver
4	8675458	8675952	Peak_merge_138539	119.634	1.57465	0.432437	3.64133	0.000271231	0.04085	Western gain ACRs	Liver
4	10168211	10168613	Peak_merge_138655	56.588	2.23014	0.554589	4.02125	5.78897e-05	0.0127008	Western gain ACRs	Liver
4	11877005	11877587	Peak_merge_138864	166.808	-1.52457	0.363338	-4.19602	2.71647e-05	0.00713796	Chinese gain ACRs	Liver
4	11892197	11892518	Peak_merge_138866	120.75	-1.95406	0.510116	-3.83061	0.000127824	0.0231747	Chinese gain ACRs	Liver
4	16354269	16355449	Peak_merge_139467	363.637	1.23463	0.339017	3.6418	0.000270739	0.0408115	Western gain ACRs	Liver
4	17102762	17103557	Peak_merge_139554	227.808	-1.61678	0.404617	-3.99584	6.44659e-05	0.0136595	Chinese gain ACRs	Liver
4	18851933	18853147	Peak_merge_139776	334.628	-1.27828	0.318749	-4.01029	6.06434e-05	0.0130739	Chinese gain ACRs	Liver
4	19939768	19940993	Peak_merge_139922	227.669	1.6521	0.38419	4.30021	1.70639e-05	0.00500907	Western gain ACRs	Liver
4	20251067	20251668	Peak_merge_139953	123.767	-1.95836	0.397172	-4.93077	8.1904e-07	0.000404606	Chinese gain ACRs	Liver
4	20487589	20487940	Peak_merge_139978	80.4734	-2.4213	0.602969	-4.01563	5.92872e-05	0.012894	Chinese gain ACRs	Liver
4	20775251	20776184	Peak_merge_140037	724.125	-1.09555	0.300574	-3.64487	0.000267525	0.0404682	Chinese gain ACRs	Liver
4	21077598	21078372	Peak_merge_140086	184.947	-1.39231	0.358598	-3.88265	0.000103324	0.0197607	Chinese gain ACRs	Liver
4	25806825	25807554	Peak_merge_140263	212.578	-1.80386	0.402677	-4.47967	7.47593e-06	0.00263256	Chinese gain ACRs	Liver
4	38101739	38102088	Peak_merge_141068	66.0819	1.73259	0.460904	3.75911	0.000170521	0.029076	Western gain ACRs	Liver
4	39913466	39913955	Peak_merge_141310	75.2722	-1.62698	0.449901	-3.6163	0.00029884	0.0440115	Chinese gain ACRs	Liver
4	40200464	40201431	Peak_merge_141356	201.963	1.36174	0.345984	3.93585	8.29042e-05	0.0166097	Western gain ACRs	Liver
4	40252074	40252981	Peak_merge_141363	370.326	3.29943	0.344718	9.5714	1.05472e-21	1.40278e-17	Western gain ACRs	Liver
4	56097829	56098132	Peak_merge_142050	87.0254	-1.75072	0.489665	-3.57535	0.000349761	0.0498546	Chinese gain ACRs	Liver
4	59796710	59797069	Peak_merge_142256	85.2727	2.13728	0.446678	4.78484	1.71126e-06	0.000756719	Western gain ACRs	Liver
4	62262944	62263675	Peak_merge_142404	168.295	1.94498	0.369216	5.26786	1.38025e-07	8.08966e-05	Western gain ACRs	Liver
4	63116999	63117249	Peak_merge_142453	775.931	1.34331	0.372398	3.6072	0.000309515	0.0453518	Western gain ACRs	Liver
4	71011289	71011876	Peak_merge_143014	302.445	-2.82469	0.365216	-7.73429	1.03983e-14	3.6691e-11	Chinese gain ACRs	Liver
4	71015435	71015553	Peak_merge_143016	51.5836	-1.88369	0.51971	-3.62449	0.00028953	0.0429698	Chinese gain ACRs	Liver
4	72463605	72464319	Peak_merge_143148	144.422	-2.08058	0.385713	-5.39412	6.88621e-08	4.47603e-05	Chinese gain ACRs	Liver
4	74652287	74653334	Peak_merge_143388	342.039	-1.76971	0.351948	-5.02834	4.94754e-07	0.000260009	Chinese gain ACRs	Liver
4	83846291	83847138	Peak_merge_144370	191.605	-1.58836	0.380199	-4.1777	2.94472e-05	0.00759913	Chinese gain ACRs	Liver
4	84535990	84536324	Peak_merge_144413	63.6438	-2.00688	0.487599	-4.11585	3.8575e-05	0.0093151	Chinese gain ACRs	Liver
4	84758722	84759259	Peak_merge_144428	132.107	-2.19237	0.444927	-4.92749	8.32914e-07	0.000410287	Chinese gain ACRs	Liver
4	85484351	85485058	Peak_merge_144507	208.148	1.28724	0.350023	3.67759	0.00023545	0.0370085	Western gain ACRs	Liver
4	90899023	90900332	Peak_merge_145125	252.143	2.42888	0.45329	5.35834	8.39911e-08	5.30002e-05	Western gain ACRs	Liver
4	93847237	93847490	Peak_merge_145467	52.7198	-1.92935	0.506551	-3.80881	0.00013964	0.0247882	Chinese gain ACRs	Liver
4	96843188	96844431	Peak_merge_145866	555.234	-1.18062	0.319168	-3.69906	0.000216397	0.0346757	Chinese gain ACRs	Liver
4	101261566	101262391	Peak_merge_146436	161.223	1.53745	0.43013	3.57439	0.00035104	0.0499958	Western gain ACRs	Liver
4	103439966	103440486	Peak_merge_146692	118.667	-1.58193	0.433655	-3.6479	0.000264393	0.0400645	Chinese gain ACRs	Liver
4	106337938	106338467	Peak_merge_147056	119.339	-2.34203	0.501047	-4.67426	2.95014e-06	0.00120019	Chinese gain ACRs	Liver
4	109077959	109078349	Peak_merge_147363	77.5245	-2.14007	0.542019	-3.94833	7.86973e-05	0.0159704	Chinese gain ACRs	Liver
4	110445760	110447229	Peak_merge_147555	817.931	1.15151	0.302168	3.81084	0.000138496	0.0246105	Western gain ACRs	Liver
4	110745060	110746651	Peak_merge_147612	198.478	1.41176	0.351454	4.01689	5.89701e-05	0.0128853	Western gain ACRs	Liver
4	117091462	117091898	Peak_merge_147938	219.387	-1.45945	0.382657	-3.81399	0.000136741	0.0243486	Chinese gain ACRs	Liver
4	117966635	117967085	Peak_merge_148096	148.548	-2.21533	0.486124	-4.55714	5.1854e-06	0.00194904	Chinese gain ACRs	Liver
4	118274523	118275507	Peak_merge_148148	275.084	-1.27349	0.354524	-3.59211	0.000328006	0.0474977	Chinese gain ACRs	Liver
4	118291395	118291950	Peak_merge_148154	108.855	1.60378	0.397764	4.032	5.5305e-05	0.0122593	Western gain ACRs	Liver
4	119694186	119695018	Peak_merge_148264	186.672	-1.77695	0.475399	-3.73781	0.00018563	0.0311002	Chinese gain ACRs	Liver
4	120811603	120812028	Peak_merge_148324	76.976	-2.18068	0.482916	-4.51565	6.31225e-06	0.00229283	Chinese gain ACRs	Liver
4	125166503	125167012	Peak_merge_148867	180.296	-1.69169	0.365135	-4.63305	3.60315e-06	0.00143215	Chinese gain ACRs	Liver
4	127401977	127402755	Peak_merge_149161	212.441	2.24859	0.353179	6.36671	1.93131e-10	2.52972e-07	Western gain ACRs	Liver
4	127760203	127761280	Peak_merge_149206	253.265	1.4595	0.392582	3.71769	0.000201055	0.0328257	Western gain ACRs	Liver
5	625105	625896	Peak_merge_149765	413.292	-1.37592	0.348729	-3.94551	7.96294e-05	0.0161028	Chinese gain ACRs	Liver
5	2293524	2295305	Peak_merge_150089	398.068	-1.47957	0.352017	-4.20313	2.63247e-05	0.00699162	Chinese gain ACRs	Liver
5	4769290	4770706	Peak_merge_150603	326.131	-1.47963	0.348021	-4.25156	2.12287e-05	0.00590104	Chinese gain ACRs	Liver
5	5567717	5568755	Peak_merge_150744	326.336	-1.93709	0.48173	-4.02111	5.79252e-05	0.0127008	Chinese gain ACRs	Liver
5	5597276	5598249	Peak_merge_150752	330.533	-2.71293	0.340062	-7.97774	1.49031e-15	6.44187e-12	Chinese gain ACRs	Liver
5	5731107	5731593	Peak_merge_150786	306.214	-1.25439	0.333616	-3.75997	0.000169934	0.0290045	Chinese gain ACRs	Liver
5	6529478	6530124	Peak_merge_150974	257.814	-1.36687	0.33809	-4.04293	5.27876e-05	0.0119151	Chinese gain ACRs	Liver
5	8738100	8739398	Peak_merge_151365	669.396	-1.5091	0.303599	-4.97069	6.6714e-07	0.00033926	Chinese gain ACRs	Liver
5	10500196	10500889	Peak_merge_151756	344.059	-1.62447	0.332757	-4.88187	1.05086e-06	0.000503306	Chinese gain ACRs	Liver
5	10785494	10786263	Peak_merge_151828	305.029	-1.86468	0.358201	-5.20567	1.93303e-07	0.000109581	Chinese gain ACRs	Liver
5	12388474	12389281	Peak_merge_152155	451.161	-1.40088	0.309127	-4.53175	5.84971e-06	0.00215653	Chinese gain ACRs	Liver
5	12397415	12398210	Peak_merge_152160	399.033	-1.11723	0.311272	-3.58923	0.00033166	0.0477867	Chinese gain ACRs	Liver
5	14107143	14107773	Peak_merge_152344	250.076	-1.35862	0.342497	-3.96682	7.28392e-05	0.0150062	Chinese gain ACRs	Liver
5	16531649	16532322	Peak_merge_152736	182.124	-2.03196	0.417208	-4.87037	1.11392e-06	0.000527661	Chinese gain ACRs	Liver
5	19328195	19329405	Peak_merge_153127	407.723	-1.62906	0.360488	-4.51903	6.21231e-06	0.00226605	Chinese gain ACRs	Liver
5	19821896	19822104	Peak_merge_153233	47.126	-2.56861	0.563898	-4.55509	5.23629e-06	0.00196133	Chinese gain ACRs	Liver
5	26063525	26064713	Peak_merge_153795	402.815	3.56973	0.401419	8.89278	5.95971e-19	5.65066e-15	Western gain ACRs	Liver
5	32718469	32719632	Peak_merge_154233	166.634	-1.53697	0.366457	-4.19412	2.73931e-05	0.00718705	Chinese gain ACRs	Liver
5	33902759	33903983	Peak_merge_154327	245.65	-1.80639	0.345688	-5.22549	1.73692e-07	9.97722e-05	Chinese gain ACRs	Liver
5	35006136	35006830	Peak_merge_154423	222.941	1.72881	0.468707	3.68846	0.000225614	0.0359197	Western gain ACRs	Liver
5	39003700	39004551	Peak_merge_154566	287.525	-2.77253	0.350824	-7.90293	2.72422e-15	1.12147e-11	Chinese gain ACRs	Liver
5	39797394	39799856	Peak_merge_154642	914.732	2.20404	0.369034	5.97246	2.33709e-09	2.29593e-06	Western gain ACRs	Liver
5	39894003	39894661	Peak_merge_154651	971.594	1.57917	0.410078	3.8509	0.000117682	0.0217851	Western gain ACRs	Liver
5	39939239	39939531	Peak_merge_154669	55.2632	-2.92903	0.678276	-4.31835	1.57198e-05	0.00466202	Chinese gain ACRs	Liver
5	40017808	40018061	Peak_merge_154686	363.836	-2.8246	0.404403	-6.98461	2.85651e-12	5.81048e-09	Chinese gain ACRs	Liver
5	40019792	40020328	Peak_merge_154687	73.5904	-2.4733	0.54987	-4.49798	6.86026e-06	0.00245577	Chinese gain ACRs	Liver
5	40029110	40029926	Peak_merge_154690	77.8156	1.92295	0.439721	4.37311	1.22486e-05	0.00381487	Western gain ACRs	Liver
5	40057360	40057731	Peak_merge_154703	432.965	-1.55555	0.390428	-3.9842	6.77077e-05	0.0141214	Chinese gain ACRs	Liver
5	40062149	40062394	Peak_merge_154705	278.501	-1.93978	0.347541	-5.58146	2.3851e-08	1.78521e-05	Chinese gain ACRs	Liver
5	40079363	40079611	Peak_merge_154716	250.664	-2.05354	0.493042	-4.16504	3.11302e-05	0.00792697	Chinese gain ACRs	Liver
5	40093361	40093542	Peak_merge_154726	75.204	-3.13414	0.537271	-5.83345	5.42944e-09	4.86399e-06	Chinese gain ACRs	Liver
5	40105953	40106207	Peak_merge_154734	189.288	-1.75808	0.382326	-4.59839	4.25776e-06	0.0016469	Chinese gain ACRs	Liver
5	40129904	40130305	Peak_merge_154747	307.343	-1.28457	0.340661	-3.77083	0.000162705	0.0280197	Chinese gain ACRs	Liver
5	40157796	40158041	Peak_merge_154767	259.322	-1.62059	0.393088	-4.12272	3.74432e-05	0.00911821	Chinese gain ACRs	Liver
5	40168482	40169268	Peak_merge_154771	624.442	-1.69269	0.368674	-4.5913	4.40491e-06	0.00168871	Chinese gain ACRs	Liver
5	40170402	40170762	Peak_merge_154772	286.724	-1.25826	0.328448	-3.83092	0.000127666	0.0231747	Chinese gain ACRs	Liver
5	40181960	40183054	Peak_merge_154780	361.89	-1.93059	0.45788	-4.21638	2.48258e-05	0.00668596	Chinese gain ACRs	Liver
5	40188636	40189402	Peak_merge_154784	451.442	-1.84928	0.416079	-4.44454	8.80804e-06	0.00296286	Chinese gain ACRs	Liver
5	40189741	40191165	Peak_merge_154785	1637.35	-1.14223	0.282096	-4.04909	5.14162e-05	0.011728	Chinese gain ACRs	Liver
5	40195427	40196677	Peak_merge_154788	6974.55	1.49694	0.291407	5.13694	2.79255e-07	0.00015426	Western gain ACRs	Liver
5	40196965	40198714	Peak_merge_154789	8107.31	1.36786	0.306596	4.46144	8.14094e-06	0.00277732	Western gain ACRs	Liver
5	42660863	42662530	Peak_merge_154894	524.787	-1.37421	0.300721	-4.56973	4.8835e-06	0.00185573	Chinese gain ACRs	Liver
5	46630788	46631918	Peak_merge_155106	179.026	-1.83888	0.47486	-3.87247	0.000107736	0.0203358	Chinese gain ACRs	Liver
5	51159239	51159817	Peak_merge_155393	225.09	-1.70804	0.410894	-4.15688	3.22619e-05	0.00814319	Chinese gain ACRs	Liver
5	51671368	51671743	Peak_merge_155449	70.5295	-2.01323	0.553868	-3.63485	0.000278141	0.0418179	Chinese gain ACRs	Liver
5	54368663	54369313	Peak_merge_155672	140.938	1.79911	0.407532	4.41465	1.01174e-05	0.00328199	Western gain ACRs	Liver
5	55096716	55097244	Peak_merge_155704	89.2654	-1.83905	0.44897	-4.09616	4.20053e-05	0.00997626	Chinese gain ACRs	Liver
5	57338644	57338915	Peak_merge_155815	54.7524	-2.017	0.544199	-3.70636	0.000210255	0.0339964	Chinese gain ACRs	Liver
5	57615195	57615569	Peak_merge_155857	110.182	-2.77628	0.560267	-4.95528	7.22252e-07	0.000364074	Chinese gain ACRs	Liver
5	57617254	57618103	Peak_merge_155858	425.072	-1.39746	0.3505	-3.98705	6.69006e-05	0.0140207	Chinese gain ACRs	Liver
5	57911402	57912497	Peak_merge_155903	519.983	-1.57527	0.326507	-4.8246	1.40284e-06	0.00063829	Chinese gain ACRs	Liver
5	60651820	60652337	Peak_merge_156235	205.659	-1.3144	0.352389	-3.72996	0.000191508	0.0318382	Chinese gain ACRs	Liver
5	61918751	61919952	Peak_merge_156345	361.83	-1.43331	0.354258	-4.04594	5.21145e-05	0.0118304	Chinese gain ACRs	Liver
5	65827721	65828257	Peak_merge_156891	56.0822	2.25247	0.573954	3.92447	8.69193e-05	0.0172146	Western gain ACRs	Liver
5	65830981	65831596	Peak_merge_156892	87.1999	1.76074	0.438425	4.01607	5.91777e-05	0.012894	Western gain ACRs	Liver
5	66089956	66090384	Peak_merge_156921	98.6089	-1.63582	0.443952	-3.68468	0.000228991	0.0362018	Chinese gain ACRs	Liver
5	80820252	80821169	Peak_merge_158500	852.441	-2.07252	0.333952	-6.20605	5.43341e-10	6.06088e-07	Chinese gain ACRs	Liver
5	88372035	88372613	Peak_merge_159153	199.792	1.78013	0.48561	3.66575	0.000246611	0.0383722	Western gain ACRs	Liver
5	88379654	88380713	Peak_merge_159155	380.368	1.47676	0.356208	4.14579	3.38651e-05	0.00845561	Western gain ACRs	Liver
5	88548461	88548696	Peak_merge_159183	81.0523	1.98508	0.471234	4.21251	2.52544e-05	0.00675927	Western gain ACRs	Liver
5	90249453	90249710	Peak_merge_159424	254.992	1.47991	0.368867	4.01204	6.01963e-05	0.0130262	Western gain ACRs	Liver
5	92116365	92116756	Peak_merge_159662	74.0427	-2.48384	0.590925	-4.20331	2.63042e-05	0.00699162	Chinese gain ACRs	Liver
5	94034273	94034885	Peak_merge_159888	169.061	-1.74807	0.431457	-4.05156	5.08763e-05	0.0116356	Chinese gain ACRs	Liver
5	94036679	94037083	Peak_merge_159889	196.296	-1.44086	0.349155	-4.12669	3.68027e-05	0.00898756	Chinese gain ACRs	Liver
5	98904449	98904915	Peak_merge_160105	129.475	-1.75153	0.392244	-4.4654	7.99174e-06	0.00275254	Chinese gain ACRs	Liver
5	100641147	100642322	Peak_merge_160226	283.822	-1.522	0.374795	-4.06088	4.88875e-05	0.0112984	Chinese gain ACRs	Liver
5	101720742	101721403	Peak_merge_160314	108.503	1.82862	0.401227	4.55756	5.1751e-06	0.00194904	Western gain ACRs	Liver
5	101978466	101979027	Peak_merge_160346	79.7545	1.67591	0.449705	3.72669	0.000194014	0.0321006	Western gain ACRs	Liver
5	102528548	102529161	Peak_merge_160370	109.655	1.61638	0.401557	4.02528	5.69071e-05	0.0125809	Western gain ACRs	Liver
5	102586274	102586825	Peak_merge_160376	113.613	-1.85709	0.414336	-4.48208	7.392e-06	0.0026115	Chinese gain ACRs	Liver
6	23146	23770	Peak_merge_160548	127.905	-2.46152	0.508524	-4.84051	1.29506e-06	0.000597111	Chinese gain ACRs	Liver
6	30753	31183	Peak_merge_160551	125.114	-5.97729	0.650655	-9.18657	4.05552e-20	4.67466e-16	Chinese gain ACRs	Liver
6	33963	34272	Peak_merge_160552	62.1847	-4.37958	0.766489	-5.71382	1.10467e-08	8.96702e-06	Chinese gain ACRs	Liver
6	3244216	3245124	Peak_merge_161289	319.842	-1.67411	0.350498	-4.77638	1.78479e-06	0.000779266	Chinese gain ACRs	Liver
6	4434431	4435645	Peak_merge_161605	239.102	1.85598	0.336279	5.51915	3.40637e-08	2.37484e-05	Western gain ACRs	Liver
6	6309310	6309930	Peak_merge_161798	123.364	-2.00842	0.496493	-4.04521	5.22755e-05	0.0118304	Chinese gain ACRs	Liver
6	6614553	6615364	Peak_merge_161848	146.052	-1.37118	0.367655	-3.72952	0.000191843	0.0318632	Chinese gain ACRs	Liver
6	6621886	6622213	Peak_merge_161849	65.6616	-1.80945	0.503932	-3.59067	0.000329829	0.0476419	Chinese gain ACRs	Liver
6	6665067	6665710	Peak_merge_161859	239.296	-2.31273	0.356934	-6.47943	9.20727e-11	1.32661e-07	Chinese gain ACRs	Liver
6	6770495	6771253	Peak_merge_161891	358.842	-1.24439	0.333696	-3.72913	0.000192145	0.0318827	Chinese gain ACRs	Liver
6	7078267	7079259	Peak_merge_161969	850.598	-1.19942	0.305395	-3.92744	8.58535e-05	0.0170426	Chinese gain ACRs	Liver
6	7082113	7082528	Peak_merge_161971	150.225	-1.90537	0.457193	-4.16754	3.07902e-05	0.00786355	Chinese gain ACRs	Liver
6	7114581	7115531	Peak_merge_161977	312.727	1.33121	0.327835	4.06061	4.89446e-05	0.0112984	Western gain ACRs	Liver
6	8781737	8782167	Peak_merge_162178	62.0445	2.96779	0.507366	5.84941	4.9332e-09	4.44245e-06	Western gain ACRs	Liver
6	9567844	9568607	Peak_merge_162340	339.305	1.47275	0.399753	3.68414	0.000229477	0.0362018	Western gain ACRs	Liver
6	10620763	10621024	Peak_merge_162454	46.2151	-2.03201	0.55303	-3.67432	0.000238488	0.037384	Chinese gain ACRs	Liver
6	10622716	10623426	Peak_merge_162455	109.792	-2.32653	0.460886	-5.04796	4.46552e-07	0.000236113	Chinese gain ACRs	Liver
6	10623886	10624252	Peak_merge_162456	59.0971	-2.14162	0.49995	-4.28368	1.8383e-05	0.00530622	Chinese gain ACRs	Liver
6	19200753	19201084	Peak_merge_163323	126.373	-1.66987	0.396039	-4.21642	2.48211e-05	0.00668596	Chinese gain ACRs	Liver
6	21321232	21321660	Peak_merge_163557	123.076	1.91353	0.397946	4.80851	1.52062e-06	0.000686464	Western gain ACRs	Liver
6	29844625	29845205	Peak_merge_164113	146.129	-1.49943	0.37368	-4.0126	6.0053e-05	0.0130115	Chinese gain ACRs	Liver
6	29908213	29908853	Peak_merge_164124	216.684	1.39006	0.33745	4.11931	3.80002e-05	0.00922787	Western gain ACRs	Liver
6	31966805	31967304	Peak_merge_164348	74.5912	-1.88723	0.5046	-3.74006	0.000183978	0.0308833	Chinese gain ACRs	Liver
6	36075295	36075755	Peak_merge_164702	61.8669	1.69096	0.469708	3.60002	0.000318197	0.0464273	Western gain ACRs	Liver
6	37203750	37204099	Peak_merge_164817	89.3382	-3.10996	0.477316	-6.51552	7.24393e-11	1.10839e-07	Chinese gain ACRs	Liver
6	37899778	37900444	Peak_merge_164863	150.969	1.52245	0.392501	3.87883	0.000104958	0.0199201	Western gain ACRs	Liver
6	38743147	38744144	Peak_merge_164906	862.931	1.38873	0.335992	4.13323	3.57697e-05	0.00877226	Western gain ACRs	Liver
6	38750986	38751338	Peak_merge_164911	498.882	1.73012	0.41924	4.12679	3.67861e-05	0.00898756	Western gain ACRs	Liver
6	38758658	38759514	Peak_merge_164913	921.485	-1.33886	0.340507	-3.93194	8.42616e-05	0.0168037	Chinese gain ACRs	Liver
6	38772662	38773098	Peak_merge_164917	176.161	1.72542	0.450908	3.82655	0.000129953	0.023503	Western gain ACRs	Liver
6	38774474	38774725	Peak_merge_164919	199.085	1.90143	0.488327	3.89376	9.87007e-05	0.019153	Western gain ACRs	Liver
6	38775468	38775721	Peak_merge_164921	193.372	2.85659	0.426936	6.69091	2.21786e-11	3.95329e-08	Western gain ACRs	Liver
6	39820191	39820702	Peak_merge_165006	189.141	1.37922	0.367405	3.75396	0.000174062	0.0295922	Western gain ACRs	Liver
6	44783552	44786196	Peak_merge_165484	1864.49	-1.46445	0.311647	-4.69906	2.61367e-06	0.0010837	Chinese gain ACRs	Liver
6	44787595	44787972	Peak_merge_165485	209.033	-2.37216	0.385653	-6.15101	7.69895e-10	8.21697e-07	Chinese gain ACRs	Liver
6	49064567	49065007	Peak_merge_166076	233.338	-1.60763	0.379866	-4.2321	2.31517e-05	0.00630383	Chinese gain ACRs	Liver
6	49066077	49066726	Peak_merge_166077	493.384	-1.60725	0.339472	-4.73455	2.19538e-06	0.000934929	Chinese gain ACRs	Liver
6	56757192	56757545	Peak_merge_167433	58.0471	4.73947	0.670335	7.0703	1.546e-12	3.51715e-09	Western gain ACRs	Liver
6	63240106	63240614	Peak_merge_167960	257.016	1.39268	0.334226	4.16689	3.08782e-05	0.00787439	Western gain ACRs	Liver
6	68660807	68662286	Peak_merge_168823	1239.99	-1.22581	0.313751	-3.90697	9.34626e-05	0.0182802	Chinese gain ACRs	Liver
6	68669738	68671131	Peak_merge_168825	1018.44	-1.13867	0.297939	-3.82184	0.000132459	0.0237328	Chinese gain ACRs	Liver
6	74561043	74561850	Peak_merge_169839	457.114	-1.51164	0.41788	-3.61741	0.000297566	0.04392	Chinese gain ACRs	Liver
6	75593427	75594798	Peak_merge_170060	448.749	-1.34286	0.328509	-4.08775	4.35573e-05	0.0102185	Chinese gain ACRs	Liver
6	80349865	80350788	Peak_merge_170772	473.591	-1.21751	0.325809	-3.73687	0.000186328	0.031187	Chinese gain ACRs	Liver
6	86373716	86373983	Peak_merge_171746	311.845	-1.37913	0.383995	-3.59154	0.000328726	0.0475312	Chinese gain ACRs	Liver
6	89937107	89937944	Peak_merge_172233	221.99	-2.42295	0.392632	-6.17104	6.78437e-10	7.37747e-07	Chinese gain ACRs	Liver
6	93887066	93887577	Peak_merge_172536	112.262	-2.16066	0.459677	-4.70038	2.59677e-06	0.00107928	Chinese gain ACRs	Liver
6	100007081	100007600	Peak_merge_173388	172.359	2.44685	0.382137	6.40308	1.52274e-10	2.08953e-07	Western gain ACRs	Liver
6	100779912	100781456	Peak_merge_173506	279.42	-1.46552	0.329073	-4.45348	8.44908e-06	0.00284765	Chinese gain ACRs	Liver
6	100782109	100782401	Peak_merge_173507	51.7188	-1.88554	0.526116	-3.5839	0.000338506	0.0484501	Chinese gain ACRs	Liver
6	100799484	100800272	Peak_merge_173509	486.641	-3.32603	0.320401	-10.3808	3.03166e-25	7.48819e-21	Chinese gain ACRs	Liver
6	105897229	105898139	Peak_merge_173858	559.065	-2.18495	0.418987	-5.21483	1.83982e-07	0.000104985	Chinese gain ACRs	Liver
6	108092141	108092557	Peak_merge_174078	116.857	-1.76509	0.460449	-3.8334	0.000126383	0.0230017	Chinese gain ACRs	Liver
6	108435281	108435791	Peak_merge_174135	217.09	-1.38002	0.362406	-3.80793	0.000140137	0.0248001	Chinese gain ACRs	Liver
6	110649698	110650150	Peak_merge_174355	63.0443	1.97479	0.47887	4.12386	3.7257e-05	0.00908566	Western gain ACRs	Liver
6	115914813	115915607	Peak_merge_174601	169.432	2.21846	0.365456	6.07039	1.27597e-09	1.31319e-06	Western gain ACRs	Liver
6	115921676	115922451	Peak_merge_174602	263.177	1.67389	0.333271	5.02263	5.09698e-07	0.000265572	Western gain ACRs	Liver
6	119936230	119936887	Peak_merge_174843	183.463	2.36422	0.375261	6.3002	2.97257e-10	3.67112e-07	Western gain ACRs	Liver
6	120720272	120720603	Peak_merge_174923	71.1242	-1.8951	0.476959	-3.9733	7.08831e-05	0.0146951	Chinese gain ACRs	Liver
6	139121413	139122295	Peak_merge_175742	100.797	2.09938	0.550386	3.81437	0.000136528	0.0243358	Western gain ACRs	Liver
6	139391346	139392233	Peak_merge_175748	328.834	-1.52758	0.319623	-4.7793	1.75905e-06	0.000769976	Chinese gain ACRs	Liver
6	142705850	142706608	Peak_merge_175860	120.791	-1.67731	0.462062	-3.63006	0.000283354	0.0423073	Chinese gain ACRs	Liver
6	146650699	146651096	Peak_merge_176199	78.788	2.8359	0.481011	5.8957	3.73103e-09	3.4497e-06	Western gain ACRs	Liver
6	147402197	147402598	Peak_merge_176271	61.8436	2.02977	0.475412	4.26949	1.95922e-05	0.00557154	Western gain ACRs	Liver
6	148859319	148859696	Peak_merge_176431	101.136	-2.69559	0.506335	-5.32374	1.01657e-07	6.25495e-05	Chinese gain ACRs	Liver
6	150735128	150736630	Peak_merge_176588	216.658	-1.51487	0.370833	-4.08505	4.40672e-05	0.0103102	Chinese gain ACRs	Liver
6	156937311	156937885	Peak_merge_177308	120.775	1.59436	0.394099	4.04559	5.21919e-05	0.0118304	Western gain ACRs	Liver
6	164850289	164850937	Peak_merge_178280	117.338	-1.74212	0.404519	-4.30666	1.6574e-05	0.00489019	Chinese gain ACRs	Liver
7	626557	627378	Peak_merge_179256	347.705	-1.45658	0.35623	-4.08887	4.33484e-05	0.0102111	Chinese gain ACRs	Liver
7	643858	644775	Peak_merge_179265	214.815	-1.5868	0.353026	-4.49487	6.96129e-06	0.00247656	Chinese gain ACRs	Liver
7	678098	679663	Peak_merge_179273	345.333	-1.22936	0.315818	-3.89262	9.91663e-05	0.019169	Chinese gain ACRs	Liver
7	1509632	1510823	Peak_merge_179454	183.13	1.4844	0.370979	4.0013	6.29945e-05	0.0134135	Western gain ACRs	Liver
7	2629768	2630035	Peak_merge_179716	230.494	1.28046	0.356358	3.59317	0.000326681	0.0473852	Western gain ACRs	Liver
7	3500757	3501760	Peak_merge_179874	189.97	1.62775	0.40657	4.00362	6.23817e-05	0.0133323	Western gain ACRs	Liver
7	3525784	3526698	Peak_merge_179880	137.48	1.77664	0.406376	4.37192	1.23157e-05	0.00382296	Western gain ACRs	Liver
7	4838498	4839238	Peak_merge_180115	238.396	-1.33103	0.338608	-3.93088	8.46367e-05	0.0168556	Chinese gain ACRs	Liver
7	4847608	4848352	Peak_merge_180116	117.399	-1.62013	0.42471	-3.81466	0.000136369	0.0243325	Chinese gain ACRs	Liver
7	7332141	7332745	Peak_merge_180275	324.718	1.36495	0.321805	4.24153	2.22002e-05	0.00609273	Western gain ACRs	Liver
7	7382056	7382671	Peak_merge_180287	172.302	2.00473	0.418529	4.78995	1.66825e-06	0.000747256	Western gain ACRs	Liver
7	10596394	10596891	Peak_merge_180766	79.3608	-2.41338	0.472561	-5.10701	3.27295e-07	0.000177954	Chinese gain ACRs	Liver
7	11084460	11084863	Peak_merge_180845	68.4029	-2.55945	0.558337	-4.58407	4.56008e-06	0.00174433	Chinese gain ACRs	Liver
7	11084993	11085419	Peak_merge_180846	54.5425	-2.98599	0.675739	-4.41884	9.92314e-06	0.00323109	Chinese gain ACRs	Liver
7	13808631	13809509	Peak_merge_181240	338.317	1.61245	0.330459	4.87944	1.0639e-06	0.000508144	Western gain ACRs	Liver
7	16796818	16798253	Peak_merge_181483	314.255	-2.61358	0.35184	-7.42832	1.09982e-13	3.16933e-10	Chinese gain ACRs	Liver
7	18746737	18747246	Peak_merge_181663	192.479	-1.56438	0.368951	-4.24006	2.23458e-05	0.00611328	Chinese gain ACRs	Liver
7	19167686	19168718	Peak_merge_181680	412.665	-2.92147	0.395379	-7.38902	1.47911e-13	4.12481e-10	Chinese gain ACRs	Liver
7	19210954	19211345	Peak_merge_181683	88.3755	-2.36382	0.530345	-4.45713	8.30653e-06	0.00282161	Chinese gain ACRs	Liver
7	19329657	19330230	Peak_merge_181698	147.733	-2.28966	0.385561	-5.93851	2.87626e-09	2.71751e-06	Chinese gain ACRs	Liver
7	19977897	19978212	Peak_merge_181771	51.0092	-2.18432	0.524719	-4.16284	3.14313e-05	0.00798013	Chinese gain ACRs	Liver
7	20410323	20410916	Peak_merge_181811	73.1977	-2.10265	0.514234	-4.0889	4.33417e-05	0.0102111	Chinese gain ACRs	Liver
7	22817827	22818558	Peak_merge_182034	106.868	-2.19612	0.518834	-4.23281	2.3079e-05	0.00629395	Chinese gain ACRs	Liver
7	22830314	22830596	Peak_merge_182039	44.5667	-2.50748	0.665516	-3.76772	0.000164747	0.0283401	Chinese gain ACRs	Liver
7	22854142	22854631	Peak_merge_182043	103.389	-1.66052	0.446789	-3.71656	0.000201951	0.0329099	Chinese gain ACRs	Liver
7	22855085	22855495	Peak_merge_182044	97.3056	-1.66865	0.440332	-3.78952	0.000150936	0.0264138	Chinese gain ACRs	Liver
7	22857252	22857655	Peak_merge_182045	86.3857	-1.87128	0.44596	-4.19606	2.71598e-05	0.00713796	Chinese gain ACRs	Liver
7	22862094	22862993	Peak_merge_182046	232.989	-2.05018	0.483091	-4.24388	2.19686e-05	0.00605802	Chinese gain ACRs	Liver
7	22867613	22869567	Peak_merge_182047	1270.95	-1.71905	0.38125	-4.50897	6.51436e-06	0.00235634	Chinese gain ACRs	Liver
7	24623913	24626544	Peak_merge_182334	389.314	-1.78215	0.414199	-4.30263	1.68782e-05	0.00496298	Chinese gain ACRs	Liver
7	24893848	24895534	Peak_merge_182350	615.168	-1.93315	0.349319	-5.53405	3.12926e-08	2.24317e-05	Chinese gain ACRs	Liver
7	35604404	35605087	Peak_merge_183752	160.179	1.97237	0.399397	4.93837	7.87796e-07	0.000392536	Western gain ACRs	Liver
7	36028357	36028765	Peak_merge_183809	68.2609	-1.9202	0.515546	-3.72459	0.000195629	0.0322751	Chinese gain ACRs	Liver
7	36037916	36038818	Peak_merge_183811	377.947	-1.67005	0.345226	-4.83755	1.31449e-06	0.00060223	Chinese gain ACRs	Liver
7	36883638	36884267	Peak_merge_183934	256.023	-1.68583	0.466548	-3.6134	0.000302209	0.0443942	Chinese gain ACRs	Liver
7	39197907	39199211	Peak_merge_184330	250.974	1.90043	0.337381	5.63291	1.77193e-08	1.36771e-05	Western gain ACRs	Liver
7	41227850	41228696	Peak_merge_184530	172.549	1.67829	0.392468	4.27625	1.9007e-05	0.00544093	Western gain ACRs	Liver
7	41437536	41438088	Peak_merge_184550	172.382	-2.47581	0.428817	-5.7736	7.75959e-09	6.5648e-06	Chinese gain ACRs	Liver
7	41546226	41547305	Peak_merge_184562	310.822	-1.58414	0.397411	-3.98615	6.71541e-05	0.0140568	Chinese gain ACRs	Liver
7	41867758	41868428	Peak_merge_184624	88.131	2.06732	0.427796	4.83248	1.34839e-06	0.000615138	Western gain ACRs	Liver
7	42005988	42006403	Peak_merge_184643	62.2785	2.31878	0.494275	4.69127	2.71509e-06	0.00112038	Western gain ACRs	Liver
7	46560289	46560683	Peak_merge_184916	183.916	-1.55976	0.365812	-4.26382	2.00961e-05	0.00566434	Chinese gain ACRs	Liver
7	54184907	54185284	Peak_merge_185920	94.6697	-1.91472	0.465617	-4.11221	3.91891e-05	0.00941354	Chinese gain ACRs	Liver
7	54659078	54659519	Peak_merge_185979	210.773	-1.44565	0.372444	-3.88151	0.00010381	0.0197891	Chinese gain ACRs	Liver
7	55898894	55899471	Peak_merge_186172	94.1982	2.10547	0.428226	4.91673	8.80029e-07	0.00043104	Western gain ACRs	Liver
7	56042061	56042574	Peak_merge_186186	57.4246	3.57031	0.56542	6.31443	2.71155e-10	3.37285e-07	Western gain ACRs	Liver
7	56096073	56096666	Peak_merge_186192	157.398	-1.69459	0.450497	-3.7616	0.000168829	0.028873	Chinese gain ACRs	Liver
7	58423799	58424584	Peak_merge_186457	336.413	-1.7711	0.331342	-5.34524	9.02987e-08	5.63634e-05	Chinese gain ACRs	Liver
7	58584632	58585458	Peak_merge_186473	288.411	-1.69993	0.389981	-4.359	1.30657e-05	0.00397721	Chinese gain ACRs	Liver
7	58795032	58796062	Peak_merge_186521	758.617	-1.28133	0.294161	-4.35588	1.32531e-05	0.00402011	Chinese gain ACRs	Liver
7	59043360	59043903	Peak_merge_186555	101.763	-1.68342	0.408791	-4.11804	3.82103e-05	0.00923995	Chinese gain ACRs	Liver
7	61978079	61978610	Peak_merge_186833	86.1275	1.59232	0.436402	3.64874	0.000263526	0.0399682	Western gain ACRs	Liver
7	62933434	62934183	Peak_merge_186883	121.947	1.47735	0.387503	3.8125	0.00013757	0.024471	Western gain ACRs	Liver
7	71519982	71520813	Peak_merge_187358	142.284	1.85269	0.459415	4.0327	5.51387e-05	0.0122593	Western gain ACRs	Liver
7	84704309	84705170	Peak_merge_188282	309.499	2.40717	0.431185	5.58268	2.36842e-08	1.78044e-05	Western gain ACRs	Liver
7	91496900	91497376	Peak_merge_188996	110.054	1.53882	0.404818	3.80127	0.000143954	0.0253717	Western gain ACRs	Liver
7	91501306	91502151	Peak_merge_188997	323.564	1.81329	0.393051	4.61336	3.96217e-06	0.00154991	Western gain ACRs	Liver
7	94555719	94556370	Peak_merge_189540	80.8929	2.06332	0.453806	4.54669	5.44967e-06	0.00203071	Western gain ACRs	Liver
7	94599192	94599586	Peak_merge_189542	56.0629	1.90026	0.496561	3.82685	0.000129796	0.0234992	Western gain ACRs	Liver
7	95515032	95515632	Peak_merge_189629	121.921	-2.26903	0.398128	-5.69924	1.2034e-08	9.67758e-06	Chinese gain ACRs	Liver
7	95855128	95855479	Peak_merge_189662	64.022	-2.07328	0.51798	-4.00262	6.26447e-05	0.0133719	Chinese gain ACRs	Liver
7	95964631	95964969	Peak_merge_189684	132.502	-2.81953	0.459556	-6.13534	8.49779e-10	8.90465e-07	Chinese gain ACRs	Liver
7	95965773	95967536	Peak_merge_189685	796.408	-1.08176	0.296884	-3.64371	0.000268739	0.0405808	Chinese gain ACRs	Liver
7	96268904	96269572	Peak_merge_189742	159.129	1.41783	0.375532	3.77553	0.000159666	0.0275511	Western gain ACRs	Liver
7	97243987	97245108	Peak_merge_189865	344.463	2.83166	0.360153	7.86239	3.76876e-15	1.48095e-11	Western gain ACRs	Liver
7	97963272	97963756	Peak_merge_189962	86.3973	2.09913	0.436535	4.80862	1.51976e-06	0.000686464	Western gain ACRs	Liver
7	98107117	98107530	Peak_merge_189976	140.438	-1.97802	0.449696	-4.39857	1.08968e-05	0.00348254	Chinese gain ACRs	Liver
7	98597756	98598724	Peak_merge_190076	277.508	-1.43232	0.385493	-3.71555	0.000202765	0.0330114	Chinese gain ACRs	Liver
7	98606763	98607477	Peak_merge_190080	337.291	-1.41836	0.333967	-4.24702	2.16633e-05	0.00600253	Chinese gain ACRs	Liver
7	104252489	104252807	Peak_merge_190533	73.6229	-1.82414	0.456013	-4.00019	6.32906e-05	0.01346	Chinese gain ACRs	Liver
7	104286093	104286889	Peak_merge_190538	579.01	-1.73307	0.332768	-5.20804	1.90845e-07	0.000108543	Chinese gain ACRs	Liver
7	104294809	104295614	Peak_merge_190539	282.872	-1.22607	0.338562	-3.62141	0.000292998	0.0433727	Chinese gain ACRs	Liver
7	107473239	107473586	Peak_merge_190621	53.8425	-2.52788	0.62278	-4.05903	4.92772e-05	0.01136	Chinese gain ACRs	Liver
7	113513496	113513948	Peak_merge_191212	91.8674	-2.22696	0.433071	-5.14225	2.71466e-07	0.000150437	Chinese gain ACRs	Liver
7	113980894	113981351	Peak_merge_191251	100.435	-1.96329	0.430402	-4.56153	5.07831e-06	0.00192131	Chinese gain ACRs	Liver
7	114191465	114191805	Peak_merge_191306	127.499	-2.67528	0.418283	-6.39587	1.59632e-10	2.15628e-07	Chinese gain ACRs	Liver
7	115134437	115135325	Peak_merge_191430	169.446	2.23491	0.39725	5.62594	1.84504e-08	1.41781e-05	Western gain ACRs	Liver
7	115286951	115287246	Peak_merge_191471	54.0069	-1.86834	0.518256	-3.60505	0.000312092	0.0456638	Chinese gain ACRs	Liver
7	115350133	115350492	Peak_merge_191490	91.7418	2.39894	0.461526	5.19784	2.01615e-07	0.000113179	Western gain ACRs	Liver
7	115837337	115837854	Peak_merge_191567	101.819	2.02553	0.415856	4.87075	1.11174e-06	0.000527661	Western gain ACRs	Liver
7	115849130	115849717	Peak_merge_191568	124.272	2.0597	0.493557	4.17319	3.00371e-05	0.00770535	Western gain ACRs	Liver
7	116742974	116743669	Peak_merge_191755	723.321	-3.04467	0.399183	-7.62726	2.39788e-14	7.98486e-11	Chinese gain ACRs	Liver
7	119441769	119442483	Peak_merge_191946	119.721	-1.65663	0.394793	-4.19619	2.7144e-05	0.00713796	Chinese gain ACRs	Liver
8	17995	18218	Peak_merge_192366	58.217	-4.84618	0.843004	-5.7487	8.99305e-09	7.43971e-06	Chinese gain ACRs	Liver
8	519009	519902	Peak_merge_192462	277.024	1.53593	0.378461	4.05835	4.94207e-05	0.011378	Western gain ACRs	Liver
8	3874147	3874915	Peak_merge_193226	54.6849	-9.0834	2.08119	-4.36452	1.27405e-05	0.0039041	Chinese gain ACRs	Liver
8	5977138	5977983	Peak_merge_193480	277.362	-1.31783	0.338538	-3.89272	9.91269e-05	0.019169	Chinese gain ACRs	Liver
8	6013192	6015627	Peak_merge_193491	780.342	-1.50463	0.410942	-3.66142	0.00025082	0.0386513	Chinese gain ACRs	Liver
8	6041725	6042045	Peak_merge_193498	155.931	-1.43098	0.389399	-3.67484	0.000237999	0.0373412	Chinese gain ACRs	Liver
8	6043011	6043240	Peak_merge_193499	74.8281	-1.97387	0.535512	-3.68595	0.000227847	0.0361089	Chinese gain ACRs	Liver
8	11208067	11209101	Peak_merge_193834	261.344	1.62764	0.390022	4.17319	3.00359e-05	0.00770535	Western gain ACRs	Liver
8	12867294	12868112	Peak_merge_194061	180.572	-1.91439	0.36907	-5.18708	2.1362e-07	0.000119531	Chinese gain ACRs	Liver
8	12879034	12879673	Peak_merge_194063	111.944	-2.00278	0.405762	-4.93584	7.98049e-07	0.000395366	Chinese gain ACRs	Liver
8	13287589	13288212	Peak_merge_194096	148.802	1.83833	0.414023	4.44017	8.98884e-06	0.00300033	Western gain ACRs	Liver
8	17898348	17899265	Peak_merge_194311	207.202	1.74055	0.420102	4.14316	3.42559e-05	0.00850213	Western gain ACRs	Liver
8	18212655	18213642	Peak_merge_194348	183.884	1.4489	0.393512	3.68197	0.000231437	0.0364771	Western gain ACRs	Liver
8	19578061	19579098	Peak_merge_194507	166.046	1.33998	0.373939	3.58342	0.000339127	0.0484988	Western gain ACRs	Liver
8	20052475	20053161	Peak_merge_194601	105.852	-1.5291	0.425138	-3.59672	0.000322249	0.0468603	Chinese gain ACRs	Liver
8	29665261	29665901	Peak_merge_195008	127.599	-1.5147	0.400051	-3.78626	0.000152931	0.0265868	Chinese gain ACRs	Liver
8	30197092	30197435	Peak_merge_195078	90.8138	1.7366	0.417715	4.15739	3.21908e-05	0.00814319	Western gain ACRs	Liver
8	30199614	30200363	Peak_merge_195079	206.79	1.85512	0.391103	4.74329	2.10272e-06	0.000902136	Western gain ACRs	Liver
8	31592944	31593498	Peak_merge_195227	153.349	-1.50624	0.415385	-3.62612	0.000287711	0.0428101	Chinese gain ACRs	Liver
8	31627951	31628379	Peak_merge_195237	140.298	1.60265	0.371623	4.31257	1.6137e-05	0.00477564	Western gain ACRs	Liver
8	32026421	32027010	Peak_merge_195281	241.009	-1.80702	0.423527	-4.26659	1.98485e-05	0.00562591	Chinese gain ACRs	Liver
8	38153773	38154644	Peak_merge_195637	330.073	-2.32259	0.401987	-5.77778	7.5694e-09	6.44704e-06	Chinese gain ACRs	Liver
8	39205046	39205587	Peak_merge_195739	117.188	3.84667	0.476369	8.07498	6.74878e-16	3.15368e-12	Western gain ACRs	Liver
8	40011712	40012107	Peak_merge_195850	178.815	-1.78945	0.450454	-3.97255	7.11076e-05	0.014724	Chinese gain ACRs	Liver
8	40372535	40373210	Peak_merge_195883	284.453	-2.3808	0.367328	-6.48142	9.08646e-11	1.32021e-07	Chinese gain ACRs	Liver
8	41935483	41936031	Peak_merge_196098	193.501	-1.95892	0.443877	-4.4132	1.01854e-05	0.00329786	Chinese gain ACRs	Liver
8	45719084	45719897	Peak_merge_196284	304.412	1.41481	0.350603	4.03535	5.4521e-05	0.0121635	Western gain ACRs	Liver
8	54585903	54586348	Peak_merge_196576	246.589	3.46831	0.420829	8.2416	1.69921e-16	9.47722e-13	Western gain ACRs	Liver
8	54586626	54587957	Peak_merge_196577	878.251	3.17984	0.372201	8.54335	1.3039e-17	9.01776e-14	Western gain ACRs	Liver
8	54588077	54588365	Peak_merge_196578	161.489	3.39772	0.41557	8.17605	2.93297e-16	1.4915e-12	Western gain ACRs	Liver
8	54589033	54590396	Peak_merge_196579	1243.89	2.83406	0.347499	8.15561	3.47432e-16	1.71631e-12	Western gain ACRs	Liver
8	54673607	54675148	Peak_merge_196580	1794.42	-3.07569	0.315867	-9.73729	2.09047e-22	3.61443e-18	Chinese gain ACRs	Liver
8	54677566	54677870	Peak_merge_196581	277.808	-2.60814	0.346684	-7.52312	5.34842e-14	1.59438e-10	Chinese gain ACRs	Liver
8	54679896	54680680	Peak_merge_196582	472.667	-2.48502	0.316555	-7.8502	4.15387e-15	1.59601e-11	Chinese gain ACRs	Liver
8	54686025	54686688	Peak_merge_196584	177.679	-1.95234	0.390619	-4.99805	5.79115e-07	0.000297119	Chinese gain ACRs	Liver
8	66281635	66282788	Peak_merge_196964	127.146	3.51429	0.554002	6.34346	2.24658e-10	2.83528e-07	Western gain ACRs	Liver
8	66307184	66307734	Peak_merge_196969	117.022	1.63322	0.426034	3.83355	0.000126306	0.0230017	Western gain ACRs	Liver
8	66311311	66311674	Peak_merge_196972	51.6255	3.03977	0.611332	4.97237	6.61402e-07	0.000337335	Western gain ACRs	Liver
8	66314835	66315405	Peak_merge_196974	50.2959	4.14295	0.702341	5.89878	3.66194e-09	3.40403e-06	Western gain ACRs	Liver
8	66347778	66348334	Peak_merge_196979	139.209	-1.38669	0.372944	-3.71824	0.000200616	0.032785	Chinese gain ACRs	Liver
8	72127595	72128028	Peak_merge_197508	112.568	-1.85914	0.482735	-3.85126	0.000117514	0.0217772	Chinese gain ACRs	Liver
8	73999770	74000569	Peak_merge_197697	94.4603	2.19554	0.52506	4.1815	2.89592e-05	0.00750681	Western gain ACRs	Liver
8	74002534	74004514	Peak_merge_197699	213.831	1.7166	0.464031	3.69932	0.000216181	0.0346743	Western gain ACRs	Liver
8	77067791	77068610	Peak_merge_198008	256.251	-1.656	0.343523	-4.82062	1.43114e-06	0.000649458	Chinese gain ACRs	Liver
8	77596534	77597054	Peak_merge_198067	123.394	-1.89322	0.414145	-4.57141	4.84463e-06	0.00184501	Chinese gain ACRs	Liver
8	81014681	81015347	Peak_merge_198311	185.907	-2.12195	0.400174	-5.30258	1.14179e-07	6.91976e-05	Chinese gain ACRs	Liver
8	82305413	82305711	Peak_merge_198393	49.5606	2.30509	0.587821	3.92142	8.80304e-05	0.0173749	Western gain ACRs	Liver
8	83108165	83108698	Peak_merge_198487	80.2604	2.00128	0.481431	4.15694	3.22537e-05	0.00814319	Western gain ACRs	Liver
8	87280866	87281641	Peak_merge_198891	190.567	-2.19742	0.497156	-4.41998	9.87092e-06	0.0032245	Chinese gain ACRs	Liver
8	97310528	97310972	Peak_merge_199276	106.41	2.91937	0.462064	6.31811	2.64779e-10	3.31741e-07	Western gain ACRs	Liver
8	103349818	103350355	Peak_merge_199660	201.91	-1.94576	0.358788	-5.42315	5.85564e-08	3.86427e-05	Chinese gain ACRs	Liver
8	113985917	113986704	Peak_merge_200358	360.988	-1.3661	0.315353	-4.33196	1.47787e-05	0.00439046	Chinese gain ACRs	Liver
8	115345269	115345908	Peak_merge_200472	107.811	2.36221	0.463335	5.09828	3.4276e-07	0.000185197	Western gain ACRs	Liver
8	116014635	116015184	Peak_merge_200522	146.763	1.41947	0.387331	3.66476	0.000247574	0.0383905	Western gain ACRs	Liver
8	119536244	119537036	Peak_merge_200764	161.811	-1.58929	0.390784	-4.06694	4.76354e-05	0.0110256	Chinese gain ACRs	Liver
8	121072838	121073370	Peak_merge_200933	59.4809	1.98849	0.496399	4.00584	6.17982e-05	0.0132802	Western gain ACRs	Liver
8	123281829	123282745	Peak_merge_201068	230.917	-1.79338	0.40734	-4.40266	1.06933e-05	0.00343017	Chinese gain ACRs	Liver
8	123326992	123327653	Peak_merge_201071	166.627	2.03759	0.437106	4.66155	3.13838e-06	0.00127079	Western gain ACRs	Liver
8	125241004	125241515	Peak_merge_201177	119.245	-1.48889	0.389466	-3.8229	0.000131894	0.0237052	Chinese gain ACRs	Liver
8	131451785	131452204	Peak_merge_201533	112.721	-2.82037	0.441859	-6.38296	1.73698e-10	2.32809e-07	Chinese gain ACRs	Liver
8	132859257	132859645	Peak_merge_201716	65.6855	1.87145	0.462517	4.04623	5.20488e-05	0.0118304	Western gain ACRs	Liver
8	134547110	134547854	Peak_merge_201867	119.486	2.43806	0.402276	6.06066	1.35566e-09	1.38694e-06	Western gain ACRs	Liver
8	135384896	135386491	Peak_merge_201957	296.426	1.45576	0.353377	4.11956	3.79595e-05	0.00922787	Western gain ACRs	Liver
8	135831851	135832663	Peak_merge_202030	257.451	1.87869	0.361	5.20413	1.94909e-07	0.00011013	Western gain ACRs	Liver
8	136182947	136184054	Peak_merge_202060	381.285	-1.60384	0.414557	-3.86881	0.000109369	0.0205543	Chinese gain ACRs	Liver
8	136602135	136603151	Peak_merge_202141	525.725	2.14869	0.325276	6.60575	3.95509e-11	6.45127e-08	Western gain ACRs	Liver
9	3360840	3362096	Peak_merge_202836	531.281	-2.14662	0.407431	-5.26866	1.37424e-07	8.08186e-05	Chinese gain ACRs	Liver
9	5863400	5864654	Peak_merge_202967	172.041	1.47869	0.400075	3.69602	0.000219005	0.0350286	Western gain ACRs	Liver
9	7696772	7697988	Peak_merge_203319	465.596	-1.09542	0.306277	-3.57657	0.000348128	0.0496629	Chinese gain ACRs	Liver
9	9515909	9516305	Peak_merge_203591	86.338	1.63253	0.443539	3.68068	0.000232615	0.036596	Western gain ACRs	Liver
9	10015389	10016959	Peak_merge_203710	667.884	2.64747	0.317216	8.34594	7.06468e-17	4.07161e-13	Western gain ACRs	Liver
9	10057093	10057597	Peak_merge_203728	54.3036	2.30347	0.515833	4.46553	7.98701e-06	0.00275254	Western gain ACRs	Liver
9	10063177	10063564	Peak_merge_203730	69.5277	1.95778	0.464678	4.2132	2.51779e-05	0.00674968	Western gain ACRs	Liver
9	10881848	10882212	Peak_merge_203880	138.286	-1.50079	0.400926	-3.74333	0.000181601	0.0306031	Chinese gain ACRs	Liver
9	10913008	10913343	Peak_merge_203894	202.815	-1.71491	0.361275	-4.74683	2.06633e-06	0.000888729	Chinese gain ACRs	Liver
9	11156823	11157319	Peak_merge_203925	63.101	1.87868	0.47368	3.96614	7.30458e-05	0.0150174	Western gain ACRs	Liver
9	11334168	11334959	Peak_merge_203970	196.977	-1.49861	0.3594	-4.16977	3.04905e-05	0.0078101	Chinese gain ACRs	Liver
9	12391356	12391856	Peak_merge_204024	142.077	-1.44497	0.387837	-3.72571	0.000194768	0.0321944	Chinese gain ACRs	Liver
9	13616495	13617510	Peak_merge_204211	295.952	-1.64898	0.386925	-4.26176	2.02819e-05	0.00569275	Chinese gain ACRs	Liver
9	13674571	13675079	Peak_merge_204222	233.772	1.58952	0.395705	4.01694	5.89587e-05	0.0128853	Western gain ACRs	Liver
9	13676916	13677470	Peak_merge_204223	133.768	1.66914	0.376434	4.4341	9.24583e-06	0.00307424	Western gain ACRs	Liver
9	18309040	18309601	Peak_merge_204457	123.022	-1.76361	0.465721	-3.78684	0.000152577	0.0265868	Chinese gain ACRs	Liver
9	20040355	20040734	Peak_merge_204568	178.625	-2.39988	0.500553	-4.79445	1.63121e-06	0.000732562	Chinese gain ACRs	Liver
9	20925115	20925592	Peak_merge_204736	134.681	-1.53054	0.384748	-3.97804	6.94852e-05	0.0144226	Chinese gain ACRs	Liver
9	21020533	21020908	Peak_merge_204759	80.4024	-1.71152	0.439868	-3.89099	9.98378e-05	0.0192227	Chinese gain ACRs	Liver
9	26232103	26232892	Peak_merge_205010	123.892	1.526	0.393924	3.87384	0.000107132	0.0202659	Western gain ACRs	Liver
9	26898084	26899909	Peak_merge_205087	437.13	1.42697	0.314631	4.53537	5.75031e-06	0.00213401	Western gain ACRs	Liver
9	33571132	33571644	Peak_merge_205501	95.2106	-2.47625	0.471333	-5.25371	1.49069e-07	8.70742e-05	Chinese gain ACRs	Liver
9	35956923	35957265	Peak_merge_205638	55.0593	3.84196	0.620711	6.18961	6.03121e-10	6.64202e-07	Western gain ACRs	Liver
9	36155065	36156349	Peak_merge_205648	195.785	2.06577	0.482615	4.28036	1.86588e-05	0.00536791	Western gain ACRs	Liver
9	36951463	36952712	Peak_merge_205704	413.307	-1.82278	0.465706	-3.91402	9.0772e-05	0.0178753	Chinese gain ACRs	Liver
9	37726391	37726966	Peak_merge_205746	77.694	-1.8534	0.482135	-3.84414	0.000120976	0.0222756	Chinese gain ACRs	Liver
9	40041266	40042311	Peak_merge_206017	341.924	1.47809	0.348016	4.24719	2.16467e-05	0.00600253	Western gain ACRs	Liver
9	40141644	40142626	Peak_merge_206025	249.9	1.48134	0.360237	4.11214	3.92004e-05	0.00941354	Western gain ACRs	Liver
9	41739014	41739369	Peak_merge_206215	298.404	-2.78861	0.349292	-7.98361	1.42112e-15	6.44187e-12	Chinese gain ACRs	Liver
9	43356287	43356669	Peak_merge_206409	76.1378	-2.19139	0.529989	-4.13479	3.55273e-05	0.00876272	Chinese gain ACRs	Liver
9	44000461	44001153	Peak_merge_206466	245.311	-1.72365	0.338587	-5.0907	3.56751e-07	0.000192156	Chinese gain ACRs	Liver
9	44001475	44002409	Peak_merge_206467	448.439	-1.70261	0.308944	-5.51106	3.56689e-08	2.47677e-05	Chinese gain ACRs	Liver
9	44040105	44040954	Peak_merge_206472	438.992	-1.35992	0.325154	-4.18238	2.88475e-05	0.00748908	Chinese gain ACRs	Liver
9	47736015	47736354	Peak_merge_207042	156.994	-1.44315	0.402663	-3.58402	0.000338351	0.0484501	Chinese gain ACRs	Liver
9	47948341	47948843	Peak_merge_207072	75.046	-1.83136	0.472843	-3.87308	0.000107469	0.0203076	Chinese gain ACRs	Liver
9	49947618	49948371	Peak_merge_207323	207.151	-1.34572	0.355363	-3.78687	0.000152554	0.0265868	Chinese gain ACRs	Liver
9	50368605	50369066	Peak_merge_207387	117.646	-1.65598	0.400659	-4.13315	3.57824e-05	0.00877226	Chinese gain ACRs	Liver
9	63147515	63147840	Peak_merge_208373	90.0257	-1.93351	0.450676	-4.29026	1.78466e-05	0.00518892	Chinese gain ACRs	Liver
9	63159789	63160287	Peak_merge_208374	127.651	1.73428	0.422019	4.10948	3.96554e-05	0.00948329	Western gain ACRs	Liver
9	63255367	63256030	Peak_merge_208389	129.433	4.55137	0.475251	9.57679	1.00111e-21	1.40278e-17	Western gain ACRs	Liver
9	63264128	63264943	Peak_merge_208391	317.208	2.46986	0.385691	6.40374	1.5162e-10	2.08953e-07	Western gain ACRs	Liver
9	63306974	63307323	Peak_merge_208400	47.4689	6.78873	1.1702	5.80132	6.57932e-09	5.74528e-06	Western gain ACRs	Liver
9	63372131	63372549	Peak_merge_208411	527.955	2.05867	0.346269	5.94528	2.75981e-09	2.6363e-06	Western gain ACRs	Liver
9	63374073	63374316	Peak_merge_208412	448.919	1.99822	0.331194	6.03338	1.60565e-09	1.63304e-06	Western gain ACRs	Liver
9	63389377	63390465	Peak_merge_208421	6565.96	1.56031	0.318239	4.90293	9.44159e-07	0.000457269	Western gain ACRs	Liver
9	64461534	64462340	Peak_merge_208617	187.529	1.27317	0.354701	3.5894	0.00033144	0.0477867	Western gain ACRs	Liver
9	65237506	65237907	Peak_merge_208751	85.0146	-1.5977	0.429191	-3.7226	0.000197183	0.0324705	Chinese gain ACRs	Liver
9	65246051	65246879	Peak_merge_208752	392.234	-1.332	0.364751	-3.65182	0.000260393	0.0396139	Chinese gain ACRs	Liver
9	68592517	68592989	Peak_merge_209194	80.6961	2.51167	0.453698	5.536	3.09456e-08	2.22992e-05	Western gain ACRs	Liver
9	69247360	69248024	Peak_merge_209223	139.84	-2.08231	0.539929	-3.85664	0.000114958	0.0214494	Chinese gain ACRs	Liver
9	72212436	72213196	Peak_merge_209393	160.743	-1.7842	0.442844	-4.02896	5.60239e-05	0.0124027	Chinese gain ACRs	Liver
9	73841517	73842230	Peak_merge_209513	194.016	1.48791	0.36127	4.11856	3.81243e-05	0.00923206	Western gain ACRs	Liver
9	75310289	75310970	Peak_merge_209676	142.832	1.56451	0.431324	3.62722	0.000286488	0.0426648	Western gain ACRs	Liver
9	90941061	90941711	Peak_merge_210549	120.073	1.82046	0.428928	4.24421	2.19367e-05	0.00605802	Western gain ACRs	Liver
9	91882293	91883133	Peak_merge_210647	168.422	1.50213	0.361822	4.15157	3.30206e-05	0.00831042	Western gain ACRs	Liver
9	93604425	93604966	Peak_merge_210785	90.1454	-1.93237	0.480091	-4.02501	5.6974e-05	0.0125809	Chinese gain ACRs	Liver
9	108480180	108480476	Peak_merge_211856	44.4765	-2.24474	0.584571	-3.83998	0.000123042	0.0225599	Chinese gain ACRs	Liver
9	108725892	108726837	Peak_merge_211875	69.5219	1.92468	0.483591	3.97998	6.89206e-05	0.0143398	Western gain ACRs	Liver
9	110079189	110080052	Peak_merge_211958	153.915	1.8843	0.495785	3.80064	0.000144322	0.0253849	Western gain ACRs	Liver
9	117155795	117156602	Peak_merge_212342	182.913	-2.03454	0.372394	-5.46341	4.67085e-08	3.16702e-05	Chinese gain ACRs	Liver
9	118629817	118630379	Peak_merge_212463	139.911	-1.35181	0.374478	-3.60985	0.000306377	0.0449301	Chinese gain ACRs	Liver
9	120394021	120395151	Peak_merge_212627	430.237	-1.43336	0.374866	-3.82366	0.000131484	0.0236562	Chinese gain ACRs	Liver
9	120728099	120729025	Peak_merge_212673	118.222	-1.66315	0.416279	-3.99529	6.46163e-05	0.0136712	Chinese gain ACRs	Liver
9	121470154	121470560	Peak_merge_212742	130.489	-2.76289	0.430057	-6.42447	1.32326e-10	1.8601e-07	Chinese gain ACRs	Liver
9	124205851	124206600	Peak_merge_213063	102.318	2.17476	0.471476	4.61266	3.97557e-06	0.00155164	Western gain ACRs	Liver
9	126661986	126662398	Peak_merge_213458	104.44	-2.14315	0.486099	-4.40889	1.03902e-05	0.00335788	Chinese gain ACRs	Liver
9	132298891	132299913	Peak_merge_214083	332.379	2.58638	0.334135	7.74053	9.90048e-15	3.56623e-11	Western gain ACRs	Liver
9	138134538	138135368	Peak_merge_214770	116.773	-2.37714	0.542881	-4.37876	1.19357e-05	0.00375215	Chinese gain ACRs	Liver
9	138281555	138282564	Peak_merge_214776	250.478	-1.7717	0.450739	-3.93065	8.47165e-05	0.0168556	Chinese gain ACRs	Liver
9	139180141	139181755	Peak_merge_214825	618.223	-1.27069	0.32459	-3.91476	9.04947e-05	0.017841	Chinese gain ACRs	Liver
10	4442036	4442663	Peak_merge_23317	173.327	-1.8578	0.445668	-4.16858	3.06501e-05	0.00783936	Chinese gain ACRs	Liver
10	4666011	4666589	Peak_merge_23330	161.102	-1.47096	0.386857	-3.80233	0.000143343	0.0252898	Chinese gain ACRs	Liver
10	5508185	5509020	Peak_merge_23364	110.207	1.81711	0.498873	3.64244	0.000270069	0.0407459	Western gain ACRs	Liver
10	9710572	9711153	Peak_merge_23717	222.154	-3.22951	0.404996	-7.97419	1.53386e-15	6.46841e-12	Chinese gain ACRs	Liver
10	10168980	10169550	Peak_merge_23785	324.933	1.57192	0.357025	4.40284	1.06843e-05	0.00343017	Western gain ACRs	Liver
10	10915249	10916067	Peak_merge_23919	165.911	1.40449	0.364384	3.85442	0.000116002	0.0215664	Western gain ACRs	Liver
10	11155200	11155950	Peak_merge_23982	98.004	-1.65417	0.431829	-3.83061	0.000127824	0.0231747	Chinese gain ACRs	Liver
10	11328692	11329646	Peak_merge_24007	145.513	-1.43685	0.395554	-3.6325	0.000280688	0.0420545	Chinese gain ACRs	Liver
10	11731728	11733191	Peak_merge_24080	486.594	1.37218	0.331201	4.14303	3.42741e-05	0.00850213	Western gain ACRs	Liver
10	11760605	11761331	Peak_merge_24086	126.956	2.11209	0.393229	5.37115	7.82376e-08	4.97326e-05	Western gain ACRs	Liver
10	12401632	12402589	Peak_merge_24134	912.486	-1.23358	0.300805	-4.10092	4.11512e-05	0.00980033	Chinese gain ACRs	Liver
10	18200070	18200692	Peak_merge_24706	147.391	1.94225	0.406213	4.78135	1.74126e-06	0.000764121	Western gain ACRs	Liver
10	18517319	18518235	Peak_merge_24744	201.914	1.409	0.391714	3.597	0.000321903	0.0468494	Western gain ACRs	Liver
10	22159246	22159767	Peak_merge_25098	69.1975	-2.21988	0.49617	-4.47404	7.67555e-06	0.00268102	Chinese gain ACRs	Liver
10	24290624	24291278	Peak_merge_25434	163.336	-1.80979	0.417491	-4.33491	1.45819e-05	0.00434692	Chinese gain ACRs	Liver
10	25096815	25097287	Peak_merge_25568	54.9151	2.44752	0.517236	4.73193	2.22398e-06	0.000943355	Western gain ACRs	Liver
10	26359744	26360544	Peak_merge_25661	202.644	1.49594	0.407445	3.6715	0.000241128	0.0376755	Western gain ACRs	Liver
10	27578499	27578916	Peak_merge_25802	169.135	-1.61509	0.40131	-4.02455	5.70855e-05	0.0125894	Chinese gain ACRs	Liver
10	31747625	31748242	Peak_merge_26226	158.798	-1.80155	0.376475	-4.78531	1.70725e-06	0.000756719	Chinese gain ACRs	Liver
10	32867867	32868666	Peak_merge_26362	151.837	-2.32388	0.44003	-5.28118	1.28353e-07	7.61696e-05	Chinese gain ACRs	Liver
10	34733132	34733491	Peak_merge_26527	72.6642	1.96892	0.470606	4.18379	2.86687e-05	0.00745385	Western gain ACRs	Liver
10	38540701	38541367	Peak_merge_26620	166.256	-1.39695	0.367521	-3.80102	0.000144102	0.0253718	Chinese gain ACRs	Liver
10	40497899	40498309	Peak_merge_26791	106.582	-1.88123	0.453332	-4.14979	3.32786e-05	0.00836317	Chinese gain ACRs	Liver
10	41055990	41056316	Peak_merge_26893	90.127	-1.9332	0.498573	-3.87746	0.000105553	0.0200112	Chinese gain ACRs	Liver
10	41165655	41166809	Peak_merge_26917	151.125	-1.71959	0.372324	-4.61853	3.86461e-06	0.00151517	Chinese gain ACRs	Liver
10	44930816	44931541	Peak_merge_27362	187.065	-2.37822	0.377603	-6.29819	3.01143e-10	3.69274e-07	Chinese gain ACRs	Liver
10	46127739	46128678	Peak_merge_27419	167.556	-2.38588	0.391547	-6.09348	1.1048e-09	1.14383e-06	Chinese gain ACRs	Liver
10	47984848	47985294	Peak_merge_27660	187.654	2.74447	0.36414	7.53686	4.81412e-14	1.46028e-10	Western gain ACRs	Liver
10	48371127	48371664	Peak_merge_27711	97.0407	-1.81808	0.418525	-4.34401	1.39907e-05	0.00420695	Chinese gain ACRs	Liver
10	48407280	48407654	Peak_merge_27715	266.109	-1.28845	0.359212	-3.58689	0.000334646	0.0481367	Chinese gain ACRs	Liver
10	50877448	50878484	Peak_merge_27939	368.136	1.88644	0.376044	5.01654	5.26102e-07	0.000273162	Western gain ACRs	Liver
10	53722256	53723041	Peak_merge_28225	313.815	-1.43497	0.337206	-4.25546	2.08621e-05	0.00582724	Chinese gain ACRs	Liver
10	53746492	53747618	Peak_merge_28232	928.753	-1.62755	0.359365	-4.52897	5.92718e-06	0.00217677	Chinese gain ACRs	Liver
10	57148176	57148958	Peak_merge_28570	173.961	-1.6421	0.44293	-3.70736	0.000209433	0.0339372	Chinese gain ACRs	Liver
10	57156933	57158050	Peak_merge_28573	414.098	-1.76904	0.364825	-4.84901	1.24081e-06	0.000575164	Chinese gain ACRs	Liver
10	57772450	57772942	Peak_merge_28719	113.635	-1.95965	0.429689	-4.56063	5.10009e-06	0.00192534	Chinese gain ACRs	Liver
10	58711503	58712167	Peak_merge_28868	146.052	-1.37151	0.373044	-3.67655	0.000236413	0.0371261	Chinese gain ACRs	Liver
10	59009889	59010195	Peak_merge_28895	57.1324	1.98857	0.508778	3.90853	9.28589e-05	0.0181827	Western gain ACRs	Liver
10	60392231	60392645	Peak_merge_29111	221.786	-1.87031	0.437775	-4.27231	1.93463e-05	0.00551066	Chinese gain ACRs	Liver
10	63003899	63004472	Peak_merge_29313	120.593	-2.73626	0.413927	-6.61048	3.83068e-11	6.30786e-08	Chinese gain ACRs	Liver
10	63955950	63956619	Peak_merge_29427	257.976	-1.35928	0.330013	-4.11887	3.80735e-05	0.00923206	Chinese gain ACRs	Liver
10	65516521	65517188	Peak_merge_29725	210.879	1.57408	0.355126	4.43247	9.31617e-06	0.00308576	Western gain ACRs	Liver
10	65747820	65748163	Peak_merge_29772	66.2531	-1.87345	0.467581	-4.00669	6.15752e-05	0.0132582	Chinese gain ACRs	Liver
10	65986357	65986730	Peak_merge_29819	91.4404	-1.64422	0.455295	-3.61133	0.000304626	0.0447113	Chinese gain ACRs	Liver
10	66160875	66161951	Peak_merge_29865	394.691	-2.06807	0.370322	-5.58452	2.34341e-08	1.76933e-05	Chinese gain ACRs	Liver
10	68721899	68722535	Peak_merge_30253	258.216	-1.23258	0.330635	-3.72792	0.00019307	0.0319749	Chinese gain ACRs	Liver
11	813911	814907	Peak_merge_30474	255.759	-1.38262	0.371155	-3.72519	0.000195171	0.0322303	Chinese gain ACRs	Liver
11	825727	826812	Peak_merge_30477	554.171	-1.32705	0.345298	-3.8432	0.000121441	0.0223374	Chinese gain ACRs	Liver
11	1478115	1478996	Peak_merge_30601	198.475	-1.57878	0.37349	-4.22709	2.36728e-05	0.00641057	Chinese gain ACRs	Liver
11	2441130	2443354	Peak_merge_30789	628.704	2.27223	0.41322	5.49884	3.82293e-08	2.63341e-05	Western gain ACRs	Liver
11	3646127	3646965	Peak_merge_30993	471.6	-1.35454	0.352871	-3.83863	0.000123722	0.0226366	Chinese gain ACRs	Liver
11	4081945	4082655	Peak_merge_31037	172.508	-2.08939	0.507889	-4.11387	3.89074e-05	0.00938227	Chinese gain ACRs	Liver
11	6039544	6039893	Peak_merge_31315	83.0636	-2.09109	0.494709	-4.22691	2.3692e-05	0.00641057	Chinese gain ACRs	Liver
11	6271831	6272416	Peak_merge_31331	136.678	-1.50965	0.402427	-3.75136	0.00017588	0.0298134	Chinese gain ACRs	Liver
11	6294159	6294578	Peak_merge_31336	120.294	-2.06437	0.458181	-4.50557	6.61938e-06	0.00238934	Chinese gain ACRs	Liver
11	6296663	6297175	Peak_merge_31337	116.861	-2.07659	0.404694	-5.13125	2.87818e-07	0.000157752	Chinese gain ACRs	Liver
11	6956908	6957650	Peak_merge_31431	320.779	-1.32142	0.327729	-4.03205	5.52935e-05	0.0122593	Chinese gain ACRs	Liver
11	8855107	8855657	Peak_merge_31692	94.9708	-2.19924	0.478967	-4.59164	4.39784e-06	0.00168871	Chinese gain ACRs	Liver
11	9241436	9242354	Peak_merge_31721	373.919	-1.92441	0.439173	-4.38189	1.17653e-05	0.00370983	Chinese gain ACRs	Liver
11	14194156	14194709	Peak_merge_32153	75.5781	1.67068	0.460823	3.62543	0.000288485	0.0428883	Western gain ACRs	Liver
11	15489230	15489864	Peak_merge_32416	506.99	-1.69399	0.352519	-4.8054	1.54446e-06	0.00069541	Chinese gain ACRs	Liver
11	16487651	16488202	Peak_merge_32550	98.3765	2.08583	0.461698	4.51774	6.2504e-06	0.00227515	Western gain ACRs	Liver
11	25075209	25075539	Peak_merge_33448	68.5707	-2.03908	0.477656	-4.26893	1.96416e-05	0.00557642	Chinese gain ACRs	Liver
11	50767355	50767683	Peak_merge_34237	61.7974	-2.3333	0.52632	-4.43323	9.28318e-06	0.00308073	Chinese gain ACRs	Liver
11	52181437	52182480	Peak_merge_34360	138.972	1.38074	0.371952	3.71215	0.000205509	0.0333952	Western gain ACRs	Liver
11	60466441	60467129	Peak_merge_34575	304.086	-1.44217	0.32244	-4.47267	7.72485e-06	0.0026928	Chinese gain ACRs	Liver
11	61132277	61133256	Peak_merge_34624	246.999	2.69685	0.348847	7.73075	1.06919e-14	3.69724e-11	Western gain ACRs	Liver
11	62342257	62343008	Peak_merge_34644	295.833	2.25468	0.355365	6.34467	2.22905e-10	2.83385e-07	Western gain ACRs	Liver
11	67214272	67215055	Peak_merge_34987	174.132	-1.72413	0.380156	-4.53532	5.75158e-06	0.00213401	Chinese gain ACRs	Liver
11	67413833	67414875	Peak_merge_35024	182.701	-1.37763	0.384048	-3.58714	0.000334328	0.048131	Chinese gain ACRs	Liver
11	67473627	67474274	Peak_merge_35036	214.213	-2.37202	0.365552	-6.48887	8.64811e-11	1.27315e-07	Chinese gain ACRs	Liver
11	67697851	67698602	Peak_merge_35077	224.766	-2.33686	0.414578	-5.63671	1.73327e-08	1.34386e-05	Chinese gain ACRs	Liver
11	67803595	67804180	Peak_merge_35100	121.867	-1.62384	0.389105	-4.17328	3.00248e-05	0.00770535	Chinese gain ACRs	Liver
11	69486010	69487178	Peak_merge_35350	438.754	2.70261	0.32047	8.43327	3.36144e-17	2.15257e-13	Western gain ACRs	Liver
11	69489701	69490610	Peak_merge_35351	221.409	1.89188	0.341231	5.54427	2.95178e-08	2.17175e-05	Western gain ACRs	Liver
11	69696633	69697282	Peak_merge_35368	157.835	1.81931	0.367458	4.95106	7.38116e-07	0.000368845	Western gain ACRs	Liver
11	69720626	69721538	Peak_merge_35373	323.717	2.38978	0.346613	6.89468	5.39863e-12	1.02574e-08	Western gain ACRs	Liver
11	76492880	76493629	Peak_merge_35782	135.586	-1.7437	0.445756	-3.91179	9.16159e-05	0.0180004	Chinese gain ACRs	Liver
11	78307497	78308525	Peak_merge_36193	377.435	1.34905	0.33986	3.96942	7.20483e-05	0.0148653	Western gain ACRs	Liver
11	78482737	78483772	Peak_merge_36243	380.049	-1.1972	0.313798	-3.81518	0.000136082	0.0243064	Chinese gain ACRs	Liver
12	2071977	2072196	Peak_merge_36898	125.736	-1.9851	0.529599	-3.74832	0.000178024	0.0301473	Chinese gain ACRs	Liver
12	3772763	3773704	Peak_merge_37231	714	1.94521	0.312163	6.23142	4.6224e-10	5.32809e-07	Western gain ACRs	Liver
12	4169340	4170073	Peak_merge_37314	126.992	2.13957	0.405162	5.28078	1.28638e-07	7.61696e-05	Western gain ACRs	Liver
12	4343150	4343629	Peak_merge_37352	317.837	2.04184	0.33016	6.18439	6.23432e-10	6.82224e-07	Western gain ACRs	Liver
12	6560358	6561244	Peak_merge_37852	335.963	-1.7633	0.322459	-5.46827	4.5444e-08	3.10564e-05	Chinese gain ACRs	Liver
12	7207795	7208364	Peak_merge_37959	112.572	1.43618	0.400589	3.58516	0.000336868	0.0482956	Western gain ACRs	Liver
12	7749071	7750758	Peak_merge_38074	362.498	-1.50231	0.317996	-4.72431	2.30895e-06	0.000968975	Chinese gain ACRs	Liver
12	10263971	10264410	Peak_merge_38285	57.026	2.15705	0.56432	3.82239	0.000132163	0.0237137	Western gain ACRs	Liver
12	11199642	11200271	Peak_merge_38416	117.263	-2.07565	0.550318	-3.77173	0.000162118	0.0279464	Chinese gain ACRs	Liver
12	11543737	11544214	Peak_merge_38468	194.981	-1.59163	0.444789	-3.5784	0.000345705	0.0493579	Chinese gain ACRs	Liver
12	16981715	16982233	Peak_merge_39276	143.899	-1.45918	0.393714	-3.7062	0.000210389	0.0339964	Chinese gain ACRs	Liver
12	19713336	19714933	Peak_merge_39768	812.574	1.73114	0.41417	4.17978	2.91791e-05	0.00755248	Western gain ACRs	Liver
12	20544979	20545316	Peak_merge_39938	61.115	-1.93739	0.498977	-3.88273	0.000103292	0.0197607	Chinese gain ACRs	Liver
12	21996469	21996859	Peak_merge_40152	272.473	-1.51206	0.420202	-3.5984	0.000320176	0.0466766	Chinese gain ACRs	Liver
12	23104119	23104973	Peak_merge_40345	523.357	-1.33797	0.307352	-4.35322	1.3415e-05	0.00404791	Chinese gain ACRs	Liver
12	23548298	23549166	Peak_merge_40437	359.899	-1.61254	0.412799	-3.90634	9.37028e-05	0.0183065	Chinese gain ACRs	Liver
12	26958625	26959011	Peak_merge_40963	165.026	-1.65892	0.395592	-4.19352	2.74658e-05	0.00719521	Chinese gain ACRs	Liver
12	35552123	35553199	Peak_merge_41614	124.781	10.5471	1.50071	7.02811	2.09353e-12	4.46879e-09	Western gain ACRs	Liver
12	39803172	39803869	Peak_merge_42063	125.536	-2.12031	0.545843	-3.88447	0.000102554	0.0196581	Chinese gain ACRs	Liver
12	41523452	41523685	Peak_merge_42197	98.1385	-2.28285	0.56922	-4.01049	6.05925e-05	0.0130739	Chinese gain ACRs	Liver
12	43393992	43394436	Peak_merge_42365	169.519	-1.49184	0.407999	-3.65648	0.000255703	0.0391686	Chinese gain ACRs	Liver
12	43400568	43400835	Peak_merge_42367	221.555	2.78643	0.3551	7.84688	4.26503e-15	1.6031e-11	Western gain ACRs	Liver
12	44305596	44306094	Peak_merge_42523	81.448	1.61141	0.445638	3.61596	0.000299231	0.0440315	Western gain ACRs	Liver
12	45860872	45861091	Peak_merge_42749	78.4962	-2.19743	0.594466	-3.69648	0.00021861	0.0349979	Chinese gain ACRs	Liver
12	47897289	47897838	Peak_merge_43114	115.334	2.70393	0.539127	5.01539	5.29264e-07	0.000273981	Western gain ACRs	Liver
12	48501253	48501842	Peak_merge_43243	130.204	-1.96301	0.424007	-4.62967	3.66241e-06	0.00145236	Chinese gain ACRs	Liver
12	48612740	48613721	Peak_merge_43256	172.725	-1.49666	0.406553	-3.68134	0.000232014	0.0365348	Chinese gain ACRs	Liver
12	49247712	49248462	Peak_merge_43337	71.4729	2.14379	0.463838	4.62184	3.80349e-06	0.0014946	Western gain ACRs	Liver
12	49251006	49251490	Peak_merge_43340	59.2855	1.88172	0.481784	3.90573	9.39413e-05	0.0183323	Western gain ACRs	Liver
12	49274035	49274544	Peak_merge_43347	48.5001	2.06883	0.547526	3.7785	0.000157774	0.0272791	Western gain ACRs	Liver
12	52403236	52403777	Peak_merge_43822	173.6	1.3647	0.372693	3.66172	0.000250524	0.0386401	Western gain ACRs	Liver
12	52829314	52829630	Peak_merge_43919	133.01	-1.679	0.451059	-3.72235	0.000197377	0.0324705	Chinese gain ACRs	Liver
12	56960407	56960884	Peak_merge_44551	193.106	-1.42387	0.379344	-3.7535	0.000174386	0.0296182	Chinese gain ACRs	Liver
12	58279625	58280681	Peak_merge_44706	204.66	1.31149	0.365103	3.59211	0.000328006	0.0474977	Western gain ACRs	Liver
12	61587797	61588648	Peak_merge_45428	566.322	1.87018	0.380922	4.9096	9.12617e-07	0.000444483	Western gain ACRs	Liver
12	61588803	61589532	Peak_merge_45429	395.508	3.4561	0.410348	8.42237	3.68939e-17	2.22274e-13	Western gain ACRs	Liver
12	61590736	61591157	Peak_merge_45431	286.769	2.89769	0.35712	8.11403	4.89671e-16	2.35178e-12	Western gain ACRs	Liver
12	61592961	61593470	Peak_merge_45434	277.053	2.97704	0.404226	7.36479	1.77419e-13	4.71936e-10	Western gain ACRs	Liver
12	61597769	61599016	Peak_merge_45436	987.936	1.9055	0.299599	6.36016	2.01542e-10	2.62004e-07	Western gain ACRs	Liver
13	42109	42575	Peak_merge_45450	75.9437	-2.33336	0.582689	-4.00448	6.21551e-05	0.0133003	Chinese gain ACRs	Liver
13	58394	58999	Peak_merge_45456	152.732	-1.63242	0.399722	-4.0839	4.42863e-05	0.0103474	Chinese gain ACRs	Liver
13	2881273	2881549	Peak_merge_45657	76.804	-1.71078	0.450282	-3.79936	0.000145073	0.025491	Chinese gain ACRs	Liver
13	3316683	3317047	Peak_merge_45708	46.9204	1.96431	0.54528	3.60239	0.000315305	0.0460441	Western gain ACRs	Liver
13	5376891	5377539	Peak_merge_45890	185.516	1.83662	0.442254	4.15286	3.28343e-05	0.00827559	Western gain ACRs	Liver
13	9492617	9493068	Peak_merge_46038	102.804	-1.84197	0.476936	-3.86209	0.000112421	0.0210364	Chinese gain ACRs	Liver
13	9773693	9774518	Peak_merge_46050	293.794	1.4784	0.33889	4.36246	1.28605e-05	0.0039286	Western gain ACRs	Liver
13	10141553	10141927	Peak_merge_46090	137.324	-1.5402	0.419436	-3.67207	0.000240598	0.0376466	Chinese gain ACRs	Liver
13	10266052	10266387	Peak_merge_46104	61.142	-1.96619	0.514001	-3.82528	0.000130626	0.0235517	Chinese gain ACRs	Liver
13	10442415	10443375	Peak_merge_46127	200.88	2.37649	0.454399	5.22996	1.6955e-07	9.77174e-05	Western gain ACRs	Liver
13	10739503	10740033	Peak_merge_46155	135.329	-1.56566	0.427114	-3.66567	0.000246692	0.0383722	Chinese gain ACRs	Liver
13	11605204	11606490	Peak_merge_46259	208.943	1.69675	0.386321	4.39208	1.12269e-05	0.00358143	Western gain ACRs	Liver
13	11610209	11611179	Peak_merge_46260	202.37	1.49297	0.354356	4.21318	2.51796e-05	0.00674968	Western gain ACRs	Liver
13	18579913	18581120	Peak_merge_46828	153.828	1.33445	0.36187	3.68764	0.000226345	0.0359698	Western gain ACRs	Liver
13	23994042	23995239	Peak_merge_47338	343.409	-1.62115	0.354199	-4.57694	4.71837e-06	0.00180089	Chinese gain ACRs	Liver
13	25052697	25053667	Peak_merge_47411	418.03	-1.42217	0.324939	-4.37674	1.20468e-05	0.00376655	Chinese gain ACRs	Liver
13	25054177	25054480	Peak_merge_47412	82.1304	-1.65052	0.433385	-3.80845	0.000139841	0.0247984	Chinese gain ACRs	Liver
13	25268815	25269240	Peak_merge_47432	91.5149	-1.92798	0.480261	-4.01444	5.95868e-05	0.0129267	Chinese gain ACRs	Liver
13	30938758	30941094	Peak_merge_48075	279.122	1.38797	0.37646	3.6869	0.000226999	0.0360406	Western gain ACRs	Liver
13	30946446	30947072	Peak_merge_48076	53.0922	2.42325	0.535679	4.52371	6.07658e-06	0.00222123	Western gain ACRs	Liver
13	30952305	30952848	Peak_merge_48079	53.4147	2.2946	0.545753	4.20447	2.61698e-05	0.00697189	Western gain ACRs	Liver
13	30954933	30955693	Peak_merge_48080	113.152	1.94935	0.419652	4.64516	3.39807e-06	0.00136317	Western gain ACRs	Liver
13	30957427	30957788	Peak_merge_48081	60.6732	2.11899	0.50425	4.20226	2.64267e-05	0.00700794	Western gain ACRs	Liver
13	30958646	30959961	Peak_merge_48082	188.002	2.22494	0.402303	5.53051	3.19292e-08	2.27184e-05	Western gain ACRs	Liver
13	30960534	30961065	Peak_merge_48083	83.2453	2.16743	0.440901	4.91592	8.83647e-07	0.000431589	Western gain ACRs	Liver
13	30961262	30962534	Peak_merge_48084	114.251	2.56142	0.411465	6.22512	4.81175e-10	5.47336e-07	Western gain ACRs	Liver
13	30974869	30975593	Peak_merge_48087	117.61	1.85212	0.424173	4.36642	1.26302e-05	0.00387879	Western gain ACRs	Liver
13	35765139	35765832	Peak_merge_48705	127.382	-1.68626	0.46906	-3.59498	0.000324421	0.0471014	Chinese gain ACRs	Liver
13	37292550	37293151	Peak_merge_48821	98.6378	-1.98505	0.486893	-4.07698	4.56242e-05	0.0106313	Chinese gain ACRs	Liver
13	38875716	38876188	Peak_merge_48921	115.008	-1.89532	0.457447	-4.14325	3.42416e-05	0.00850213	Chinese gain ACRs	Liver
13	44719763	44720511	Peak_merge_49361	91.9507	1.74663	0.476482	3.66568	0.000246685	0.0383722	Western gain ACRs	Liver
13	45287942	45288282	Peak_merge_49387	54.4681	-2.2008	0.591404	-3.72131	0.000198193	0.0325427	Chinese gain ACRs	Liver
13	46509180	46510143	Peak_merge_49557	157.684	-1.45249	0.390566	-3.71895	0.000200055	0.0327552	Chinese gain ACRs	Liver
13	54921092	54922016	Peak_merge_50357	162.136	1.91855	0.518198	3.70235	0.00021361	0.034373	Western gain ACRs	Liver
13	68761601	68762051	Peak_merge_51262	130.921	1.46794	0.393171	3.7336	0.000188762	0.0314422	Western gain ACRs	Liver
13	76254742	76255532	Peak_merge_52361	375.296	-1.482	0.313347	-4.72959	2.24978e-06	0.000951068	Chinese gain ACRs	Liver
13	79859488	79860004	Peak_merge_52597	115.63	2.20392	0.502585	4.38516	1.159e-05	0.00367018	Western gain ACRs	Liver
13	81997382	81998116	Peak_merge_52749	107.852	-1.58819	0.412348	-3.85159	0.000117354	0.021771	Chinese gain ACRs	Liver
13	82051580	82051990	Peak_merge_52761	258.401	-1.2545	0.345177	-3.63438	0.000278653	0.0418584	Chinese gain ACRs	Liver
13	82615875	82616638	Peak_merge_52822	246.972	2.09183	0.388796	5.38028	7.43697e-08	4.74484e-05	Western gain ACRs	Liver
13	87050528	87051300	Peak_merge_53162	138.649	1.43308	0.391857	3.65715	0.000255035	0.0391686	Western gain ACRs	Liver
13	87065216	87065819	Peak_merge_53164	142.385	1.50364	0.401427	3.74574	0.000179862	0.0304287	Western gain ACRs	Liver
13	96970873	96971199	Peak_merge_53911	215.647	-1.40795	0.348556	-4.03938	5.35935e-05	0.0120655	Chinese gain ACRs	Liver
13	111066564	111067265	Peak_merge_54749	114.069	-1.7029	0.454898	-3.74347	0.000181494	0.0306031	Chinese gain ACRs	Liver
13	112692603	112693364	Peak_merge_54800	204.004	-1.4583	0.399096	-3.65401	0.000258176	0.0393618	Chinese gain ACRs	Liver
13	113235908	113236997	Peak_merge_54821	392.615	1.35045	0.316747	4.26349	2.01255e-05	0.00566434	Western gain ACRs	Liver
13	114707214	114707805	Peak_merge_54861	99.7306	2.21866	0.415011	5.34603	8.99044e-08	5.63205e-05	Western gain ACRs	Liver
13	116020301	116021166	Peak_merge_54964	242.388	2.93503	0.367888	7.97806	1.48652e-15	6.44187e-12	Western gain ACRs	Liver
13	117051680	117052551	Peak_merge_55010	173.081	1.95379	0.364006	5.36746	7.98535e-08	5.05739e-05	Western gain ACRs	Liver
13	125082010	125082662	Peak_merge_55672	161.019	-1.48159	0.360999	-4.10415	4.05807e-05	0.0096778	Chinese gain ACRs	Liver
13	125264507	125265415	Peak_merge_55683	223.013	-2.66309	0.398996	-6.67447	2.48131e-11	4.33352e-08	Chinese gain ACRs	Liver
13	125449065	125449847	Peak_merge_55709	267.028	-1.57658	0.398576	-3.95552	7.63692e-05	0.0156263	Chinese gain ACRs	Liver
13	127030330	127031217	Peak_merge_55929	171.102	2.01733	0.361837	5.57526	2.47165e-08	1.84202e-05	Western gain ACRs	Liver
13	130545367	130546337	Peak_merge_56159	181.195	2.14971	0.367054	5.85667	4.72248e-09	4.27722e-06	Western gain ACRs	Liver
13	131884872	131885918	Peak_merge_56379	597.094	-2.19436	0.332281	-6.60393	4.00399e-11	6.47e-08	Chinese gain ACRs	Liver
13	132142437	132143425	Peak_merge_56407	189.494	-1.64866	0.402673	-4.09429	4.23472e-05	0.0100437	Chinese gain ACRs	Liver
13	134103733	134104147	Peak_merge_56642	156.85	-1.37064	0.378233	-3.6238	0.000290304	0.0430476	Chinese gain ACRs	Liver
13	135539847	135541663	Peak_merge_56836	661.448	-1.84703	0.333543	-5.5376	3.06643e-08	2.22992e-05	Chinese gain ACRs	Liver
13	135751455	135752067	Peak_merge_56875	123.045	-1.78886	0.400927	-4.4618	8.12759e-06	0.00277732	Chinese gain ACRs	Liver
13	136668548	136669508	Peak_merge_56992	192.614	2.30181	0.354101	6.50042	8.00936e-11	1.20419e-07	Western gain ACRs	Liver
13	136844704	136845005	Peak_merge_57038	60.8356	-1.99048	0.498962	-3.98923	6.62876e-05	0.0139538	Chinese gain ACRs	Liver
13	138180991	138181433	Peak_merge_57201	65.9867	-3.49042	0.579186	-6.02643	1.67621e-09	1.68498e-06	Chinese gain ACRs	Liver
13	138181976	138182248	Peak_merge_57202	61.0468	-1.88256	0.486676	-3.8682	0.000109644	0.0205835	Chinese gain ACRs	Liver
13	138182724	138183183	Peak_merge_57203	79.1789	-1.74523	0.477648	-3.65381	0.000258378	0.0393618	Chinese gain ACRs	Liver
13	138183811	138184165	Peak_merge_57204	83.4946	-1.68181	0.436092	-3.85655	0.000115	0.0214494	Chinese gain ACRs	Liver
13	138187833	138188375	Peak_merge_57205	90.4437	-1.60115	0.424991	-3.76749	0.000164894	0.0283401	Chinese gain ACRs	Liver
13	138189659	138190558	Peak_merge_57206	145.245	-2.02812	0.404771	-5.01054	5.4277e-07	0.000280134	Chinese gain ACRs	Liver
13	138206743	138209505	Peak_merge_57209	632.08	-2.35496	0.319314	-7.37504	1.64291e-13	4.50887e-10	Chinese gain ACRs	Liver
13	138209604	138209838	Peak_merge_57210	56.772	-2.13494	0.516413	-4.13417	3.56247e-05	0.00876465	Chinese gain ACRs	Liver
13	138210162	138210691	Peak_merge_57211	131.249	-2.53834	0.427056	-5.9438	2.78482e-09	2.64558e-06	Chinese gain ACRs	Liver
13	138212108	138212662	Peak_merge_57212	117.561	-1.6656	0.438547	-3.798	0.000145868	0.0256046	Chinese gain ACRs	Liver
13	138213698	138214208	Peak_merge_57213	97.9687	-1.83877	0.432385	-4.25263	2.1127e-05	0.0058917	Chinese gain ACRs	Liver
13	138218673	138220498	Peak_merge_57215	348.232	-2.45031	0.332441	-7.37065	1.69796e-13	4.58713e-10	Chinese gain ACRs	Liver
13	138224291	138225593	Peak_merge_57217	208.351	-1.43453	0.346382	-4.14146	3.45107e-05	0.00854857	Chinese gain ACRs	Liver
13	138227971	138228726	Peak_merge_57219	136.891	-1.64536	0.384972	-4.27397	1.92025e-05	0.00547873	Chinese gain ACRs	Liver
13	139955659	139955958	Peak_merge_57355	128.013	-1.81848	0.40933	-4.44257	8.88896e-06	0.00297849	Chinese gain ACRs	Liver
13	149617332	149617885	Peak_merge_58054	120.756	1.77397	0.423564	4.1882	2.81178e-05	0.00734376	Western gain ACRs	Liver
13	163546397	163546828	Peak_merge_58699	83.842	2.42298	0.456984	5.30213	1.14462e-07	6.91976e-05	Western gain ACRs	Liver
13	187733008	187733412	Peak_merge_59654	93.4198	-2.71127	0.506717	-5.35066	8.76325e-08	5.50969e-05	Chinese gain ACRs	Liver
13	187746725	187747502	Peak_merge_59655	140.975	-2.1589	0.461441	-4.67862	2.88818e-06	0.00118333	Chinese gain ACRs	Liver
13	192186733	192187083	Peak_merge_59955	96.404	-2.17608	0.424111	-5.13093	2.88315e-07	0.000157752	Chinese gain ACRs	Liver
13	192370525	192370958	Peak_merge_59974	130.511	-2.7124	0.461853	-5.87286	4.28353e-09	3.93948e-06	Chinese gain ACRs	Liver
13	192383202	192383665	Peak_merge_59977	116.151	1.6647	0.423056	3.93494	8.32172e-05	0.0166531	Western gain ACRs	Liver
13	193563434	193564433	Peak_merge_60044	224.009	-1.66618	0.391832	-4.25227	2.11611e-05	0.00589172	Chinese gain ACRs	Liver
13	193739156	193739773	Peak_merge_60056	193.895	-1.80454	0.47211	-3.8223	0.000132215	0.0237137	Chinese gain ACRs	Liver
13	196001582	196002133	Peak_merge_60207	122.837	1.66567	0.423937	3.92905	8.52813e-05	0.0169484	Western gain ACRs	Liver
13	197051132	197052879	Peak_merge_60334	361.011	-1.56484	0.403412	-3.87901	0.000104884	0.0199201	Chinese gain ACRs	Liver
13	199081931	199082357	Peak_merge_60641	69.6257	-2.70781	0.490444	-5.52114	3.36814e-08	2.3577e-05	Chinese gain ACRs	Liver
13	199214772	199215389	Peak_merge_60650	241.963	-1.41771	0.350116	-4.04927	5.13772e-05	0.011728	Chinese gain ACRs	Liver
13	199354257	199354562	Peak_merge_60656	72.5203	-2.05738	0.460192	-4.47071	7.79615e-06	0.0027054	Chinese gain ACRs	Liver
13	200792793	200793664	Peak_merge_60852	320.508	-1.2614	0.320227	-3.93908	8.17949e-05	0.0164446	Chinese gain ACRs	Liver
13	200801653	200802580	Peak_merge_60854	633.132	-1.19233	0.296291	-4.02418	5.71738e-05	0.0125928	Chinese gain ACRs	Liver
13	201652219	201653078	Peak_merge_60939	339.052	-2.64085	0.382014	-6.91297	4.7462e-12	9.11798e-09	Chinese gain ACRs	Liver
13	203418059	203418402	Peak_merge_61177	143.415	-1.57349	0.417778	-3.76632	0.000165671	0.0284454	Chinese gain ACRs	Liver
13	204112189	204112789	Peak_merge_61248	209.528	-1.61613	0.442568	-3.65171	0.000260503	0.0396139	Chinese gain ACRs	Liver
13	206330581	206331633	Peak_merge_61676	571.707	-2.25217	0.302654	-7.44141	9.96167e-14	2.91928e-10	Chinese gain ACRs	Liver
13	206360853	206361901	Peak_merge_61684	334.234	-1.77601	0.456528	-3.89025	0.000100141	0.0192596	Chinese gain ACRs	Liver
13	206363949	206364851	Peak_merge_61685	611.229	-1.53862	0.316809	-4.85661	1.19411e-06	0.000558003	Chinese gain ACRs	Liver
13	206373938	206374612	Peak_merge_61687	221.473	-1.6035	0.367133	-4.36763	1.25602e-05	0.00387104	Chinese gain ACRs	Liver
13	207400118	207400861	Peak_merge_61939	68.7177	3.50171	0.530987	6.59473	4.26029e-11	6.82041e-08	Western gain ACRs	Liver
13	207767668	207768695	Peak_merge_62040	454.619	-1.27486	0.343951	-3.70651	0.000210139	0.0339964	Chinese gain ACRs	Liver
14	1185714	1186720	Peak_merge_62294	631.276	1.29733	0.357181	3.63213	0.000281087	0.0420779	Western gain ACRs	Liver
14	1571283	1571687	Peak_merge_62385	103.835	-2.13375	0.42482	-5.02273	5.09422e-07	0.000265572	Chinese gain ACRs	Liver
14	7592257	7593490	Peak_merge_63031	210.987	-2.61078	0.384261	-6.7943	1.08841e-11	2.02351e-08	Chinese gain ACRs	Liver
14	14803530	14803879	Peak_merge_63784	85.6268	-1.79388	0.482559	-3.71742	0.000201267	0.0328293	Chinese gain ACRs	Liver
14	17779631	17780095	Peak_merge_64008	110.938	-1.84819	0.461435	-4.0053	6.19393e-05	0.0132802	Chinese gain ACRs	Liver
14	18867731	18868128	Peak_merge_64033	58.2748	1.95816	0.510385	3.83664	0.00012473	0.0227727	Western gain ACRs	Liver
14	19937654	19938002	Peak_merge_64066	89.2069	-2.11437	0.449802	-4.70067	2.59303e-06	0.00107928	Chinese gain ACRs	Liver
14	20385840	20387930	Peak_merge_64118	406.059	2.26249	0.313847	7.20889	5.64084e-13	1.41348e-09	Western gain ACRs	Liver
14	22426439	22427183	Peak_merge_64331	318.495	3.60735	0.477263	7.55841	4.08025e-14	1.28268e-10	Western gain ACRs	Liver
14	27165056	27165433	Peak_merge_64708	54.2607	1.85591	0.495733	3.74378	0.000181275	0.0306031	Western gain ACRs	Liver
14	28103762	28104599	Peak_merge_64724	277.194	-1.61691	0.333081	-4.85441	1.20748e-06	0.000561219	Chinese gain ACRs	Liver
14	28895941	28896785	Peak_merge_64931	147.334	-1.96606	0.396883	-4.95375	7.27952e-07	0.000365834	Chinese gain ACRs	Liver
14	29083683	29084171	Peak_merge_64964	194.802	2.14745	0.392972	5.46463	4.63886e-08	3.15771e-05	Western gain ACRs	Liver
14	31804057	31805835	Peak_merge_65353	144.847	-2.16141	0.43333	-4.98792	6.10334e-07	0.000312209	Chinese gain ACRs	Liver
14	31806610	31808203	Peak_merge_65354	211.094	-1.82631	0.40033	-4.56201	5.06664e-06	0.0019211	Chinese gain ACRs	Liver
14	34126939	34127817	Peak_merge_65588	664.306	-1.35037	0.310049	-4.35533	1.32866e-05	0.0040232	Chinese gain ACRs	Liver
14	35831547	35831872	Peak_merge_65762	77.2469	-1.66748	0.450399	-3.70223	0.000213713	0.034373	Chinese gain ACRs	Liver
14	36409339	36410028	Peak_merge_65845	102.773	-1.68289	0.444596	-3.78522	0.000153573	0.0266326	Chinese gain ACRs	Liver
14	38181500	38181836	Peak_merge_66000	115.644	-1.88082	0.459613	-4.09219	4.27323e-05	0.0101073	Chinese gain ACRs	Liver
14	38867029	38867393	Peak_merge_66105	115.156	-1.9965	0.448162	-4.45487	8.39443e-06	0.00284031	Chinese gain ACRs	Liver
14	41725715	41726386	Peak_merge_66417	373.642	-1.58424	0.400958	-3.95112	7.7785e-05	0.0158038	Chinese gain ACRs	Liver
14	50044149	50044639	Peak_merge_67674	159.171	-1.37062	0.366924	-3.73543	0.000187392	0.0313045	Chinese gain ACRs	Liver
14	51710143	51710559	Peak_merge_68028	107.005	3.2516	0.486498	6.6837	2.32987e-11	4.11056e-08	Western gain ACRs	Liver
14	56269374	56269864	Peak_merge_68338	115.07	-1.74256	0.45554	-3.82527	0.000130631	0.0235517	Chinese gain ACRs	Liver
14	71653073	71653381	Peak_merge_69766	101.016	-1.7916	0.422308	-4.24241	2.21131e-05	0.00608816	Chinese gain ACRs	Liver
14	81650966	81651776	Peak_merge_71147	213.637	-1.46224	0.342988	-4.26325	2.01479e-05	0.00566434	Chinese gain ACRs	Liver
14	84439928	84440476	Peak_merge_71330	116.441	-2.45171	0.488142	-5.02253	5.09948e-07	0.000265572	Chinese gain ACRs	Liver
14	89376636	89377400	Peak_merge_71741	426.593	-1.66683	0.351841	-4.73746	2.16416e-06	0.00092391	Chinese gain ACRs	Liver
14	109698506	109699548	Peak_merge_73557	203.158	-1.83517	0.419949	-4.36998	1.24259e-05	0.00383649	Chinese gain ACRs	Liver
14	111248180	111248762	Peak_merge_73698	154.883	-2.19898	0.537871	-4.08831	4.34524e-05	0.0102111	Chinese gain ACRs	Liver
14	115247713	115248234	Peak_merge_74259	116.573	-1.69373	0.41418	-4.08937	4.32552e-05	0.0102111	Chinese gain ACRs	Liver
14	120799735	120800100	Peak_merge_74478	119.723	-1.87457	0.418671	-4.47742	7.55502e-06	0.00264962	Chinese gain ACRs	Liver
14	123641652	123642033	Peak_merge_74826	135.768	-1.52919	0.39751	-3.84693	0.000119609	0.0220709	Chinese gain ACRs	Liver
14	124240600	124241514	Peak_merge_74936	281.51	-1.25979	0.328101	-3.83964	0.000123213	0.0225672	Chinese gain ACRs	Liver
14	124843144	124843833	Peak_merge_75027	135.099	1.50567	0.388082	3.87977	0.000104555	0.0198873	Western gain ACRs	Liver
14	125106768	125107549	Peak_merge_75072	319.616	-1.35188	0.33528	-4.0321	5.52817e-05	0.0122593	Chinese gain ACRs	Liver
14	128245357	128245919	Peak_merge_75323	148.676	-1.7486	0.383893	-4.55491	5.24079e-06	0.00196133	Chinese gain ACRs	Liver
14	130434937	130435461	Peak_merge_75555	86.5886	2.23007	0.43115	5.17237	2.31141e-07	0.000128917	Western gain ACRs	Liver
14	130447763	130448545	Peak_merge_75559	159.967	2.35575	0.379093	6.21418	5.15919e-10	5.83022e-07	Western gain ACRs	Liver
14	131584141	131584503	Peak_merge_75694	124.682	-2.36099	0.560367	-4.21328	2.51684e-05	0.00674968	Chinese gain ACRs	Liver
14	132186316	132187418	Peak_merge_75837	130.525	1.80144	0.450214	4.0013	6.29944e-05	0.0134135	Western gain ACRs	Liver
14	132327016	132327648	Peak_merge_75863	186.098	-1.6015	0.365315	-4.38389	1.16577e-05	0.00368484	Chinese gain ACRs	Liver
14	132593455	132594417	Peak_merge_75892	236.204	-2.3374	0.433758	-5.38872	7.09606e-08	4.561e-05	Chinese gain ACRs	Liver
14	134035233	134035749	Peak_merge_76111	292.43	-2.48171	0.475159	-5.22291	1.76134e-07	0.000100839	Chinese gain ACRs	Liver
14	135072968	135073499	Peak_merge_76257	206.316	-1.30547	0.353413	-3.6939	0.000220843	0.0352856	Chinese gain ACRs	Liver
14	135089286	135090271	Peak_merge_76258	378.876	-1.98384	0.340212	-5.83118	5.50352e-09	4.90494e-06	Chinese gain ACRs	Liver
14	135097437	135097766	Peak_merge_76261	99.1212	-2.00364	0.433184	-4.62538	3.73907e-06	0.00147387	Chinese gain ACRs	Liver
14	136151615	136152376	Peak_merge_76432	249.447	-1.33019	0.331233	-4.01586	5.92293e-05	0.012894	Chinese gain ACRs	Liver
14	136306153	136306844	Peak_merge_76462	578.101	-3.78934	0.32131	-11.7934	4.22199e-32	1.45997e-27	Chinese gain ACRs	Liver
14	139108112	139108734	Peak_merge_76939	133.453	-1.50464	0.391077	-3.84743	0.000119362	0.0220487	Chinese gain ACRs	Liver
14	141292777	141293781	Peak_merge_77363	632.943	-1.51823	0.321307	-4.72517	2.29922e-06	0.000967238	Chinese gain ACRs	Liver
15	0	322	Peak_merge_77443	86.4909	-6.38691	0.90011	-7.0957	1.28702e-12	2.96702e-09	Chinese gain ACRs	Liver
15	2558548	2558859	Peak_merge_77775	86.5634	-2.44272	0.510852	-4.78166	1.73855e-06	0.000764121	Chinese gain ACRs	Liver
15	3065162	3066102	Peak_merge_77812	188.788	2.42411	0.363376	6.67108	2.53931e-11	4.39048e-08	Western gain ACRs	Liver
15	9046078	9046398	Peak_merge_78166	56.2374	1.86058	0.495865	3.75219	0.000175295	0.0297435	Western gain ACRs	Liver
15	17045796	17046183	Peak_merge_78455	75.6363	9.80061	1.51491	6.46945	9.83575e-11	1.40546e-07	Western gain ACRs	Liver
15	17172413	17172747	Peak_merge_78466	115.502	-2.35193	0.436689	-5.38583	7.211e-08	4.61771e-05	Chinese gain ACRs	Liver
15	17221913	17222425	Peak_merge_78470	90.9435	-2.25279	0.433196	-5.20039	1.98868e-07	0.000112001	Chinese gain ACRs	Liver
15	19742675	19743522	Peak_merge_78662	220.247	1.34595	0.338334	3.97818	6.94449e-05	0.0144226	Western gain ACRs	Liver
15	21064834	21065338	Peak_merge_78705	63.1658	2.04717	0.482637	4.24163	2.21907e-05	0.00609273	Western gain ACRs	Liver
15	21144785	21145472	Peak_merge_78707	171.784	2.82944	0.384422	7.36025	1.83568e-13	4.80893e-10	Western gain ACRs	Liver
15	21314132	21314430	Peak_merge_78710	44.4306	2.00952	0.536532	3.74539	0.000180116	0.030442	Western gain ACRs	Liver
15	22001126	22001807	Peak_merge_78716	105.081	2.07873	0.407	5.10745	3.26542e-07	0.000177954	Western gain ACRs	Liver
15	23647871	23648565	Peak_merge_78766	111.703	1.80079	0.39716	4.53416	5.7834e-06	0.00214122	Western gain ACRs	Liver
15	24030570	24031003	Peak_merge_78810	117.416	-1.77999	0.473196	-3.76163	0.000168812	0.028873	Chinese gain ACRs	Liver
15	24326865	24327417	Peak_merge_78831	93.4104	1.88904	0.431499	4.37785	1.19853e-05	0.00376091	Western gain ACRs	Liver
15	26337722	26338296	Peak_merge_79030	108.33	-1.97516	0.425295	-4.6442	3.4139e-06	0.0013632	Chinese gain ACRs	Liver
15	29489438	29489951	Peak_merge_79116	147.867	-2.05473	0.490722	-4.18716	2.82465e-05	0.00736623	Chinese gain ACRs	Liver
15	31541240	31541564	Peak_merge_79432	63.532	-1.95923	0.490303	-3.99595	6.44354e-05	0.0136595	Chinese gain ACRs	Liver
15	43861889	43862499	Peak_merge_80064	90.4351	-2.29388	0.513655	-4.46581	7.97665e-06	0.00275254	Chinese gain ACRs	Liver
15	43863087	43863608	Peak_merge_80065	104.531	-1.70063	0.452581	-3.75762	0.000171539	0.029192	Chinese gain ACRs	Liver
15	44853946	44854191	Peak_merge_80157	110.745	2.69314	0.499757	5.3889	7.08885e-08	4.561e-05	Western gain ACRs	Liver
15	46715609	46715896	Peak_merge_80450	75.9979	-1.77754	0.449341	-3.95588	7.62523e-05	0.0156209	Chinese gain ACRs	Liver
15	49155370	49155953	Peak_merge_80764	127.761	2.27986	0.402168	5.66893	1.43692e-08	1.13445e-05	Western gain ACRs	Liver
15	52261734	52262217	Peak_merge_80869	109.588	2.05562	0.479308	4.28872	1.79709e-05	0.00521337	Western gain ACRs	Liver
15	63609597	63610050	Peak_merge_81621	142.447	-2.47389	0.39629	-6.24263	4.30276e-10	4.99293e-07	Chinese gain ACRs	Liver
15	68620592	68621187	Peak_merge_82059	111.164	2.11221	0.420057	5.02837	4.94658e-07	0.000260009	Western gain ACRs	Liver
15	71466565	71467286	Peak_merge_82218	191.574	-1.91705	0.472997	-4.05299	5.05667e-05	0.0115801	Chinese gain ACRs	Liver
15	74510907	74511618	Peak_merge_82356	263.95	-1.95459	0.348543	-5.60788	2.0482e-08	1.56006e-05	Chinese gain ACRs	Liver
15	78745545	78746373	Peak_merge_82720	198.054	2.18978	0.378658	5.78301	7.33743e-09	6.2804e-06	Western gain ACRs	Liver
15	84048233	84048972	Peak_merge_83249	179.37	-1.47903	0.362494	-4.08015	4.50065e-05	0.0105015	Chinese gain ACRs	Liver
15	85066193	85067013	Peak_merge_83408	412.275	-1.38125	0.310048	-4.45494	8.39165e-06	0.00284031	Chinese gain ACRs	Liver
15	107763721	107764798	Peak_merge_84999	284.003	-1.33422	0.337381	-3.95463	7.66529e-05	0.0156473	Chinese gain ACRs	Liver
15	107874288	107874805	Peak_merge_85007	137.78	-2.29005	0.414362	-5.5267	3.2631e-08	2.30281e-05	Chinese gain ACRs	Liver
15	108281450	108282633	Peak_merge_85039	219.227	-1.73893	0.406531	-4.27749	1.89015e-05	0.00542869	Chinese gain ACRs	Liver
15	110942998	110943763	Peak_merge_85296	363.814	-1.15562	0.31543	-3.66365	0.000248645	0.0385093	Chinese gain ACRs	Liver
15	120882234	120882552	Peak_merge_86141	52.7891	2.98244	0.558304	5.34197	9.19419e-08	5.71826e-05	Western gain ACRs	Liver
15	126975498	126975822	Peak_merge_86643	52.6225	-2.08232	0.559387	-3.72251	0.000197252	0.0324705	Chinese gain ACRs	Liver
15	127009123	127009499	Peak_merge_86644	51.6269	2.05752	0.512243	4.01668	5.90235e-05	0.0128853	Western gain ACRs	Liver
15	130799092	130799498	Peak_merge_86982	245.644	-1.2748	0.352311	-3.61839	0.000296442	0.0438075	Chinese gain ACRs	Liver
15	131760927	131761904	Peak_merge_87110	387.097	1.83061	0.420459	4.35384	1.33773e-05	0.0040436	Western gain ACRs	Liver
15	131769711	131771163	Peak_merge_87111	305.74	-1.24971	0.320433	-3.90006	9.6169e-05	0.0187248	Chinese gain ACRs	Liver
15	131939183	131940524	Peak_merge_87133	387.342	-2.23909	0.317789	-7.04586	1.8432e-12	4.03404e-09	Chinese gain ACRs	Liver
15	131985108	131986070	Peak_merge_87142	332.911	-1.6415	0.377975	-4.34288	1.40625e-05	0.00421389	Chinese gain ACRs	Liver
15	132141939	132142448	Peak_merge_87174	142.893	-1.99064	0.379473	-5.24581	1.55596e-07	9.02767e-05	Chinese gain ACRs	Liver
15	132338966	132339388	Peak_merge_87212	153.304	-2.06123	0.447715	-4.60388	4.14683e-06	0.00160759	Chinese gain ACRs	Liver
15	133089798	133090580	Peak_merge_87360	202.363	1.45506	0.37384	3.8922	9.93374e-05	0.019169	Western gain ACRs	Liver
15	134297431	134297862	Peak_merge_87570	130.038	-1.85506	0.398174	-4.65893	3.17862e-06	0.00128407	Chinese gain ACRs	Liver
15	135298794	135299671	Peak_merge_87706	264.709	1.3889	0.3441	4.03632	5.42959e-05	0.0121635	Western gain ACRs	Liver
15	137166924	137167684	Peak_merge_88115	215.773	1.55434	0.353224	4.40042	1.08041e-05	0.00345933	Western gain ACRs	Liver
15	139146464	139147781	Peak_merge_88595	124.566	-2.69141	0.477286	-5.639	1.71042e-08	1.33213e-05	Chinese gain ACRs	Liver
16	8121	10163	Peak_merge_88879	26374.8	1.1562	0.300973	3.84154	0.000122266	0.0224414	Western gain ACRs	Liver
16	14593	15201	Peak_merge_88880	1382.35	1.62724	0.396333	4.10573	4.03037e-05	0.00962501	Western gain ACRs	Liver
16	17156	18037	Peak_merge_88882	2127.38	1.51197	0.35241	4.29038	1.78367e-05	0.00518892	Western gain ACRs	Liver
16	3886620	3887281	Peak_merge_89076	224.462	-1.44767	0.400208	-3.61728	0.000297711	0.04392	Chinese gain ACRs	Liver
16	3938037	3938912	Peak_merge_89084	140.377	-1.80701	0.404219	-4.47038	7.80796e-06	0.0027054	Chinese gain ACRs	Liver
16	4134961	4135547	Peak_merge_89122	173.057	-1.97333	0.363693	-5.4258	5.76953e-08	3.83674e-05	Chinese gain ACRs	Liver
16	5803877	5804429	Peak_merge_89268	149.497	-1.65586	0.443428	-3.73422	0.000188298	0.0314233	Chinese gain ACRs	Liver
16	6693826	6694647	Peak_merge_89408	140.419	1.63435	0.409094	3.99505	6.46794e-05	0.0136712	Western gain ACRs	Liver
16	20266220	20266473	Peak_merge_89885	82.8696	-1.76772	0.437546	-4.04008	5.34325e-05	0.012045	Chinese gain ACRs	Liver
16	23050437	23051454	Peak_merge_90187	202.277	2.528	0.433908	5.82612	5.67309e-09	5.00448e-06	Western gain ACRs	Liver
16	23061179	23061941	Peak_merge_90188	215.467	1.99966	0.394771	5.06537	4.07613e-07	0.000217519	Western gain ACRs	Liver
16	27247018	27247370	Peak_merge_90581	233.799	-1.53293	0.382178	-4.01104	6.04521e-05	0.0130652	Chinese gain ACRs	Liver
16	27622924	27623509	Peak_merge_90659	411.295	-1.4845	0.410135	-3.61955	0.000295118	0.0436492	Chinese gain ACRs	Liver
16	33514024	33514416	Peak_merge_91044	74.4625	-1.9785	0.471027	-4.20039	2.66455e-05	0.00705514	Chinese gain ACRs	Liver
16	33871920	33872671	Peak_merge_91102	163.126	-1.70507	0.475519	-3.5857	0.000336171	0.0482357	Chinese gain ACRs	Liver
16	39890381	39890730	Peak_merge_91679	123.097	-2.90825	0.485289	-5.99282	2.06239e-09	2.04281e-06	Chinese gain ACRs	Liver
16	40483068	40483756	Peak_merge_91743	189.738	-1.42583	0.352589	-4.0439	5.25687e-05	0.0118812	Chinese gain ACRs	Liver
16	44371540	44372241	Peak_merge_91906	283.01	-1.76803	0.4212	-4.19761	2.69746e-05	0.00713136	Chinese gain ACRs	Liver
16	44726925	44727628	Peak_merge_91934	266.277	-3.25954	0.365391	-8.9207	4.63354e-19	5.00712e-15	Chinese gain ACRs	Liver
16	44904580	44905433	Peak_merge_91942	227.41	2.56362	0.444064	5.77308	7.7836e-09	6.5648e-06	Western gain ACRs	Liver
16	47059305	47060280	Peak_merge_92254	264.075	-1.29186	0.353899	-3.65035	0.000261885	0.0397541	Chinese gain ACRs	Liver
16	47189660	47190669	Peak_merge_92267	569.448	-2.62595	0.390295	-6.72812	1.71871e-11	3.12805e-08	Chinese gain ACRs	Liver
16	47477410	47478495	Peak_merge_92294	1218.25	-1.19669	0.305959	-3.91129	9.18059e-05	0.0180173	Chinese gain ACRs	Liver
16	47651691	47652289	Peak_merge_92312	180.604	-2.17187	0.377113	-5.75921	8.45093e-09	7.05877e-06	Chinese gain ACRs	Liver
16	48532504	48534116	Peak_merge_92391	435.534	-1.30677	0.349599	-3.73791	0.000185554	0.0311002	Chinese gain ACRs	Liver
16	51804457	51806422	Peak_merge_92816	271.942	-1.33027	0.33357	-3.98799	6.66345e-05	0.0139819	Chinese gain ACRs	Liver
16	62581967	62582499	Peak_merge_93380	183.866	-1.92528	0.435555	-4.42028	9.85715e-06	0.0032245	Chinese gain ACRs	Liver
16	63281127	63282036	Peak_merge_93441	302.494	-1.34822	0.346203	-3.89429	9.84859e-05	0.0191328	Chinese gain ACRs	Liver
16	63385131	63385641	Peak_merge_93462	154.689	-2.36907	0.38574	-6.14163	8.16778e-10	8.66386e-07	Chinese gain ACRs	Liver
16	68079765	68080256	Peak_merge_93920	122.526	1.62216	0.413438	3.9236	8.7237e-05	0.0172578	Western gain ACRs	Liver
16	68689150	68690286	Peak_merge_93986	586.622	-1.2398	0.338556	-3.66203	0.000250227	0.0386289	Chinese gain ACRs	Liver
16	74048793	74049314	Peak_merge_94390	91.1961	-1.84038	0.466253	-3.94718	7.90783e-05	0.0160289	Chinese gain ACRs	Liver
16	74175731	74176607	Peak_merge_94393	166.621	-1.83157	0.418858	-4.37278	1.22676e-05	0.00381487	Chinese gain ACRs	Liver
16	74220775	74221361	Peak_merge_94396	106.242	-1.82926	0.406767	-4.49707	6.88968e-06	0.00246121	Chinese gain ACRs	Liver
16	79436637	79438987	Peak_merge_95030	1003.19	1.23598	0.31356	3.94176	8.08864e-05	0.0162998	Western gain ACRs	Liver
16	79449214	79451188	Peak_merge_95034	1473.8	1.64258	0.298986	5.49382	3.93336e-08	2.69873e-05	Western gain ACRs	Liver
17	925910	926387	Peak_merge_95226	112.34	-2.03763	0.411376	-4.95321	7.29976e-07	0.000365834	Chinese gain ACRs	Liver
17	930565	931175	Peak_merge_95227	284.31	-1.19047	0.331987	-3.58589	0.000335925	0.0482357	Chinese gain ACRs	Liver
17	10848036	10848432	Peak_merge_95834	135.562	1.76242	0.416865	4.22779	2.35993e-05	0.00640552	Western gain ACRs	Liver
17	10850469	10851360	Peak_merge_95835	359.484	2.6221	0.35896	7.30472	2.77842e-13	7.06455e-10	Western gain ACRs	Liver
17	13148205	13149011	Peak_merge_96116	527.571	-2.98692	0.353868	-8.44076	3.15287e-17	2.09666e-13	Chinese gain ACRs	Liver
17	16592261	16592912	Peak_merge_96402	149.37	1.48016	0.389884	3.7964	0.00014681	0.0257439	Western gain ACRs	Liver
17	20582234	20583007	Peak_merge_96720	247.708	1.58409	0.369222	4.29035	1.7839e-05	0.00518892	Western gain ACRs	Liver
17	21048190	21049129	Peak_merge_96750	296.953	-3.32095	0.435545	-7.62481	2.4439e-14	7.98486e-11	Chinese gain ACRs	Liver
17	21135761	21136677	Peak_merge_96753	163.12	-1.64364	0.441798	-3.72035	0.000198948	0.0326048	Chinese gain ACRs	Liver
17	25240826	25241247	Peak_merge_96954	66.1079	-2.18632	0.482301	-4.5331	5.81246e-06	0.00214738	Chinese gain ACRs	Liver
17	31271289	31271738	Peak_merge_97630	59.2844	3.88583	0.700844	5.5445	2.9479e-08	2.17175e-05	Western gain ACRs	Liver
17	32460397	32460998	Peak_merge_97754	207.176	2.1476	0.432391	4.9668	6.80655e-07	0.000345118	Western gain ACRs	Liver
17	33527458	33528198	Peak_merge_97861	135.327	2.13055	0.392856	5.42323	5.853e-08	3.86427e-05	Western gain ACRs	Liver
17	34832065	34833260	Peak_merge_98052	519.872	-1.22599	0.318022	-3.85503	0.000115715	0.0215361	Chinese gain ACRs	Liver
17	49237205	49237735	Peak_merge_99710	112.347	-2.32685	0.410376	-5.67003	1.42772e-08	1.13407e-05	Chinese gain ACRs	Liver
17	50207839	50209209	Peak_merge_99857	356.98	1.52439	0.381907	3.99153	6.56487e-05	0.0138592	Western gain ACRs	Liver
17	50418285	50419100	Peak_merge_99897	432.839	-1.36426	0.316366	-4.31228	1.61582e-05	0.00477564	Chinese gain ACRs	Liver
17	51027110	51027905	Peak_merge_99989	295.014	1.8408	0.43222	4.25896	2.05384e-05	0.0057461	Western gain ACRs	Liver
17	56151596	56152652	Peak_merge_100723	686.8	-2.71327	0.313801	-8.64645	5.31258e-18	3.82727e-14	Chinese gain ACRs	Liver
17	56155141	56155537	Peak_merge_100724	151.016	-2.29404	0.380487	-6.02923	1.64745e-09	1.66575e-06	Chinese gain ACRs	Liver
17	56160461	56161048	Peak_merge_100725	131.005	-2.62173	0.411236	-6.37524	1.82681e-10	2.41111e-07	Chinese gain ACRs	Liver
17	56223972	56224749	Peak_merge_100730	156.281	-2.75309	0.413693	-6.6549	2.83492e-11	4.85305e-08	Chinese gain ACRs	Liver
17	56248454	56249063	Peak_merge_100731	133.013	-2.40167	0.403637	-5.95006	2.68044e-09	2.59242e-06	Chinese gain ACRs	Liver
17	56267605	56268103	Peak_merge_100732	110.257	-2.0414	0.431698	-4.72878	2.25876e-06	0.000952537	Chinese gain ACRs	Liver
17	56315309	56315765	Peak_merge_100733	166.603	-3.66633	0.519687	-7.05489	1.72738e-12	3.83415e-09	Chinese gain ACRs	Liver
17	60088732	60089416	Peak_merge_101279	420.436	-3.13737	0.336952	-9.31101	1.26619e-20	1.56374e-16	Chinese gain ACRs	Liver
17	62799682	62800368	Peak_merge_101778	365.643	-1.56006	0.408645	-3.81763	0.000134738	0.0240912	Chinese gain ACRs	Liver
17	63137705	63138169	Peak_merge_101849	56.0155	2.15071	0.551007	3.90324	9.49126e-05	0.018501	Western gain ACRs	Liver
17	63410580	63411100	Peak_merge_101870	72.2464	1.85227	0.484851	3.82029	0.000133296	0.0238581	Western gain ACRs	Liver
17	63425898	63426428	Peak_merge_101874	51.5847	3.07399	0.583254	5.2704	1.36123e-07	8.03268e-05	Western gain ACRs	Liver
18	805518	806095	Peak_merge_101989	280.279	-2.37107	0.376701	-6.29429	3.0882e-10	3.76021e-07	Chinese gain ACRs	Liver
18	3689109	3689534	Peak_merge_102397	102.789	-2.65386	0.453142	-5.85658	4.72498e-09	4.27722e-06	Chinese gain ACRs	Liver
18	3752300	3752751	Peak_merge_102399	79.5711	-2.75891	0.470613	-5.86238	4.56284e-09	4.17415e-06	Chinese gain ACRs	Liver
18	3756223	3756772	Peak_merge_102400	140.523	-2.73059	0.407179	-6.70612	1.99873e-11	3.59979e-08	Chinese gain ACRs	Liver
18	5267282	5268201	Peak_merge_102484	266.459	2.39312	0.381872	6.26681	3.6853e-10	4.30533e-07	Western gain ACRs	Liver
18	5454418	5455219	Peak_merge_102517	212.838	-1.501	0.34199	-4.38903	1.13858e-05	0.00361877	Chinese gain ACRs	Liver
18	5543990	5544267	Peak_merge_102539	100.444	-2.21941	0.458254	-4.84318	1.27777e-06	0.000590711	Chinese gain ACRs	Liver
18	7902280	7902848	Peak_merge_102883	87.2479	-1.72921	0.439654	-3.93312	8.38516e-05	0.0167606	Chinese gain ACRs	Liver
18	9771807	9772625	Peak_merge_103040	218.156	-2.47167	0.376254	-6.56916	5.05989e-11	7.95323e-08	Chinese gain ACRs	Liver
18	14075353	14075657	Peak_merge_103471	164.322	-1.73366	0.481047	-3.60392	0.00031345	0.0458119	Chinese gain ACRs	Liver
18	14124441	14124718	Peak_merge_103485	117.996	-1.70742	0.431715	-3.95498	7.65421e-05	0.0156432	Chinese gain ACRs	Liver
18	15132436	15133031	Peak_merge_103616	161.044	-1.93727	0.505744	-3.83053	0.00012787	0.0231747	Chinese gain ACRs	Liver
18	16872789	16873810	Peak_merge_103793	225.25	-1.35861	0.379378	-3.58116	0.000342073	0.0488796	Chinese gain ACRs	Liver
18	16926796	16927062	Peak_merge_103800	83.0563	-2.45257	0.50129	-4.89251	9.95556e-07	0.000479475	Chinese gain ACRs	Liver
18	18050775	18051612	Peak_merge_103936	280.495	-1.46246	0.40733	-3.59034	0.000330245	0.0476622	Chinese gain ACRs	Liver
18	18300711	18301504	Peak_merge_103951	141.611	1.57716	0.390822	4.0355	5.44864e-05	0.0121635	Western gain ACRs	Liver
18	25344650	25344990	Peak_merge_104505	95.2727	-1.95261	0.543153	-3.59495	0.000324452	0.0471014	Chinese gain ACRs	Liver
18	36910284	36911164	Peak_merge_105270	234.479	-1.3413	0.354145	-3.78745	0.000152201	0.0265868	Chinese gain ACRs	Liver
18	43258324	43259061	Peak_merge_105931	137.389	-1.59773	0.423072	-3.7765	0.000159046	0.0274716	Chinese gain ACRs	Liver
18	45818854	45819636	Peak_merge_106284	248.25	-1.51382	0.347535	-4.35589	1.3253e-05	0.00402011	Chinese gain ACRs	Liver
18	47329372	47329940	Peak_merge_106492	113.507	-1.68904	0.452341	-3.73399	0.000188467	0.0314233	Chinese gain ACRs	Liver
18	50553622	50554433	Peak_merge_106937	294.207	-1.41026	0.346226	-4.07322	4.63668e-05	0.0107608	Chinese gain ACRs	Liver
18	50823718	50824206	Peak_merge_107001	242.801	-1.66098	0.365167	-4.54856	5.40146e-06	0.00201709	Chinese gain ACRs	Liver
X	6929793	6930180	Peak_merge_215126	69.1544	-2.2936	0.553278	-4.14548	3.39102e-05	0.00845561	Chinese gain ACRs	Liver
X	8802090	8802476	Peak_merge_215283	61.9063	-3.70697	0.669365	-5.53803	3.05889e-08	2.22992e-05	Chinese gain ACRs	Liver
X	25081984	25082426	Peak_merge_215975	48.6439	-2.43166	0.556386	-4.37045	1.2399e-05	0.00383503	Chinese gain ACRs	Liver
X	33807119	33807863	Peak_merge_216135	151.378	-2.08516	0.440675	-4.73174	2.22608e-06	0.000943355	Chinese gain ACRs	Liver
X	33836217	33837129	Peak_merge_216138	455.358	-1.21983	0.329241	-3.70498	0.000211408	0.0341031	Chinese gain ACRs	Liver
X	33864203	33864622	Peak_merge_216141	83.8935	-3.21517	0.493901	-6.50975	7.52775e-11	1.14171e-07	Chinese gain ACRs	Liver
X	34387701	34388367	Peak_merge_216175	154.374	1.98182	0.453379	4.37123	1.2355e-05	0.00382826	Western gain ACRs	Liver
X	45596232	45596514	Peak_merge_216828	59.1394	-2.01791	0.512587	-3.93673	8.26011e-05	0.0165681	Chinese gain ACRs	Liver
X	45825566	45826433	Peak_merge_216836	218.798	1.80814	0.364481	4.96085	7.01838e-07	0.000354818	Western gain ACRs	Liver
X	46049441	46049955	Peak_merge_216846	82.1096	-1.99328	0.443116	-4.49832	6.84927e-06	0.00245577	Chinese gain ACRs	Liver
X	46218371	46218953	Peak_merge_216855	250.829	-1.64627	0.336886	-4.88672	1.02528e-06	0.000492418	Chinese gain ACRs	Liver
X	46235016	46235442	Peak_merge_216858	133.532	-1.97597	0.406158	-4.86502	1.14444e-06	0.000539356	Chinese gain ACRs	Liver
X	49204778	49205287	Peak_merge_216904	49.2081	2.86978	0.56629	5.06768	4.027e-07	0.000215563	Western gain ACRs	Liver
X	54812243	54813190	Peak_merge_216984	205.296	2.18679	0.377095	5.79904	6.66972e-09	5.79495e-06	Western gain ACRs	Liver
X	57213373	57213940	Peak_merge_217120	148.539	-1.90319	0.424232	-4.48619	7.25076e-06	0.00257424	Chinese gain ACRs	Liver
X	66763388	66763703	Peak_merge_217289	50.8156	-1.99701	0.515087	-3.87703	0.000105741	0.0200247	Chinese gain ACRs	Liver
[truncated: 1,013 more rows]

## Sheet: Supplemental Table 4
Peak_chr	Peak_start	Peak_end	Peak_merge__id	Peak_FC	chr	Transcript_start	Transcript_end	Transcript	Gene_ID	Transcript_FC	FDR	Strand	Distance	Feature
[truncated: 759 more rows]

[truncated: 4 more sheets: Supplemental Table 5, Supplemental Table 6, Supplemental Table 7, Supplemental Table 8]
